# Supplementary material for: Identification of Selective α-Glucosidase Inhibitors via Virtual Screening with Machine Learning
Source: Molecules. 2025 Oct 6;30(19):3996. doi: 10.3390/molecules30193996 (PMC12525602; doi:10.3390/molecules30193996)
Supplement: Supplementary file 1 [file molecules-30-03996-s001.zip]

Archive with 2 entries (2 files):
- molecules-3867159-supplementary.pdf
- molecules-3867159-supplementary.xlsx
