# Supplementary material for: Identification of Selective α-Glucosidase Inhibitors via Virtual Screening with Machine Learning
Source: Molecules. 2025 Oct 6;30(19):3996. doi: 10.3390/molecules30193996 (PMC12525602; doi:10.3390/molecules30193996)
Supplement: Supplementary file 1 [file molecules-30-03996-s001.zip › molecules-3867159-supplementary.xlsx]

## Sheet: Table S4
	Smiles	activity	MaxEStateIndex	MinEStateIndex	MaxAbsEStateIndex	MinAbsEStateIndex	qed	MolWt	HeavyAtomMolWt	ExactMolWt	NumValenceElectrons	NumRadicalElectrons	MaxPartialCharge	MinPartialCharge	MaxAbsPartialCharge	MinAbsPartialCharge	FpDensityMorgan1	FpDensityMorgan2	FpDensityMorgan3	BCUT2D_MWHI	BCUT2D_MWLOW	BCUT2D_CHGHI	BCUT2D_CHGLO	BCUT2D_LOGPHI	BCUT2D_LOGPLOW	BCUT2D_MRHI	BCUT2D_MRLOW	BalabanJ	BertzCT	Chi0	Chi0n	Chi0v	Chi1	Chi1n	Chi1v	Chi2n	Chi2v	Chi3n	Chi3v	Chi4n	Chi4v	HallKierAlpha	Ipc	Kappa1	Kappa2	Kappa3	LabuteASA	PEOE_VSA1	PEOE_VSA10
0	C[C@H]1[C@H](O)[C@@H](O)[C@@H](O)[C@H](OC2=CC(O)=C3C(OC(C4=CC=C(O)C=C4)=C(O[C@H]5[C@H](O)[C@H](O)[C@@H](O)[C@H](C)O5)C3=O)=C2)O1	0	13.6838	-1.75785	13.6838	0.0858983	0.186957	578.523	548.283	578.164	222	0	0.238633	-0.507966	0.507966	0.238633	0.707317	1.2439	1.80488	16.7112	9.99784	2.44619	-2.38595	2.38107	-2.58038	5.87968	-0.267916	1.58424	1455.13	29.7478	21.7648	21.7648	19.366	12.7287	12.7287	10.0503	10.0503	7.13893	7.13893	4.7075	4.7075	-3.47	9.78114e+08	29.0372	11.0743	5.31444	231.312	64.2168	64.8416
1	COC1=C(O)C=CC(C2=C(O[C@H]3[C@H](O)[C@@H](O)[C@H](O)[C@@H](CO)O3)C(C4=C(O)C=C(O)C=C4O2)=O)=C1	0	13.3477	-1.83008	13.3477	0.0257335	0.254313	478.406	456.23	478.111	182	0	0.238633	-0.507678	0.507678	0.238633	0.970588	1.70588	2.38235	16.708	9.99126	2.45061	-2.39038	2.3916	-2.5978	5.87999	-0.277225	1.91543	1266.96	24.7313	17.6523	17.6523	16.1543	10.0319	10.0319	7.62922	7.62922	5.44202	5.44202	3.66509	3.66509	-3.55	3.25989e+07	23.6029	9.0049	3.97359	190.586	54.3734	46.8841
2	C[C@H]1[C@H](O)[C@@H](O)[C@@H](O)[C@H](OC[C@@H]2[C@@H](O)[C@H](O)[C@@H](O)[C@H](OC3=C(C4=CC(OC)=C(O)C=C4)OC5=CC(O)=CC(O)=C5C3=O)O2)O1	0	13.6708	-1.944	13.6708	0.0150601	0.146635	624.548	592.292	624.169	240	0	0.238633	-0.507678	0.507678	0.238633	0.795455	1.47727	2.18182	16.7317	9.98362	2.47488	-2.41954	2.39441	-2.61394	5.8801	-0.318294	1.4897	1556.87	32.0323	23.25	23.25	20.8147	13.3968	13.3968	10.4614	10.4614	7.49523	7.49523	4.99272	4.99272	-3.71	3.93768e+09	31.7066	12.352	5.74259	247.585	74.0602	65.196
3	FC1=CC=C(NC(C(NNS(=O)(C2=CC(OC)=C(OC)C=C2)=O)=O)=C3)C3=C1	0	13.2296	-4.04909	13.2296	0.0746403	0.554762	393.396	377.268	393.079	142	0	0.282173	-0.492869	0.492869	0.282173	1.03704	1.77778	2.48148	32.2333	10.2258	2.18768	-2.10947	2.28708	-2.41192	7.8907	0.0940677	1.76526	1110.95	19.6041	14.3689	15.1854	12.8349	7.66285	9.14601	5.491	7.1734	3.79165	5.03698	2.44932	3.30361	-3.11	1.2702e+06	18.6743	7.25206	3.85707	153.859	14.4577	11.5111
4	CC(C=C1)=CC=C1NC(S2)=NN=C2C3=CC4=CC(C#N)=CC=C4N3	0	8.99274	0.645408	8.99274	0.645408	0.574484	331.404	318.3	331.089	116	0	0.209973	-0.352507	0.352507	0.209973	1.08333	1.91667	2.70833	32.1336	10.1576	2.10041	-2.00674	2.29984	-1.88376	7.18035	1.09211	1.62097	1053.15	16.5183	12.8687	13.6852	11.7078	7.41582	8.23232	5.50024	6.47776	3.70809	4.58006	2.46036	3.19559	-3.17	624524	14.424	5.79584	2.72964	142.157	10.3008	0
5	O=C(C1=CC=C(N=C(C2=CC=C(C(O)=O)C=C2)N3)C3=C1)C4=CC=CC=C4	0	12.5782	-0.967387	12.5782	0.0467953	0.54559	342.354	328.242	342.1	126	0	0.335179	-0.477639	0.477639	0.335179	0.807692	1.5	2.19231	16.3656	10.0308	2.11842	-2.00324	2.22496	-1.99936	6.09885	0.0696405	1.69599	1113.18	18.0956	13.6391	13.6391	12.6142	8.04915	8.04915	5.89499	5.89499	4.18533	4.18533	2.81445	2.81445	-3.73	1.49438e+06	15.7777	6.29153	2.86346	148.503	10.0905	5.8244
6	NC1=C(C#N)C(C2=CN=CC=C2)=CC(C3=CC=C(C)C=C3)=C1C#N	0	9.54484	0.205489	9.54484	0.205489	0.723325	310.36	296.248	310.122	114	0	0.102004	-0.396545	0.396545	0.102004	0.916667	1.54167	2.08333	14.6182	9.89714	2.17801	-2.13458	2.3642	-2.00494	5.88501	1.32437	2.34384	975.378	17.1041	13.1151	13.1151	11.6514	7.39502	7.39502	5.4667	5.4667	3.92474	3.92474	2.65529	2.65529	-3.63	349458	15.2728	6.23825	2.57771	139.985	5.73367	12.1384
7	NC1=C(C#N)C(C2=CC=CO2)=CC(C3=CC(Cl)=CC=C3)=C1C#N	0	9.47547	0.137848	9.47547	0.137848	0.699528	319.751	309.671	319.051	110	0	0.13478	-0.464325	0.464325	0.13478	0.956522	1.69565	2.30435	35.4957	9.91478	2.19136	-2.12192	2.37283	-2.00022	6.30435	0.582009	2.36935	963.162	16.397	11.8768	12.6327	11.1514	6.71876	7.09672	4.84662	5.28305	3.51189	3.74699	2.45458	2.64487	-3.21	261777	14.7158	5.88434	2.52631	137.498	10.1508	17.8987
8	O=C(C1=CC=C(N=C(C2=CC=C(Br)C=C2)N3)C3=C1)C4=CC=CC=C4	0	12.5647	0.0113812	12.5647	0.0113812	0.497581	377.241	364.137	376.021	116	0	0.1926	-0.337931	0.337931	0.1926	0.875	1.625	2.375	79.9187	10.0308	2.11252	-2.00293	2.2332	-1.99933	9.103	0.103414	1.73491	1020.64	16.5183	12.6616	14.2476	11.7035	7.5604	8.3534	5.51938	6.43506	3.8977	4.42637	2.65153	2.91586	-2.72	607058	14.846	6.05654	2.76392	147.05	4.98398	5.8244
9	O=C(C1=CC=C(N=C(C2=CC=C(O)C=C2O)N3)C3=C1)C4=CC=CC=C4	0	12.5563	-0.0697764	12.5563	0.020273	0.497708	330.343	316.231	330.1	122	0	0.1926	-0.507823	0.507823	0.1926	0.88	1.68	2.44	16.2668	10.0308	2.13176	-2.00958	2.31234	-1.99934	6.09883	0.103411	1.75936	1084.76	17.3885	13.1007	13.1007	12.1142	7.7353	7.7353	5.71394	5.71394	4.01648	4.01648	2.75489	2.75489	-3.6	858586	14.9587	5.7947	2.71897	142.771	15.197	17.3234
10	NC1=C(C#N)C(C2=CC=C(C3=CC=CC=C3)C=C2)=CC(C4=CC=C([N+]([O-])=O)C=C4)=C1C#N	0	10.9758	-0.484281	10.9758	0.0503715	0.251613	416.44	400.312	416.127	152	0	0.268966	-0.396545	0.396545	0.268966	0.6875	1.125	1.59375	16.6282	9.88837	2.18748	-2.14093	2.37731	-2.00566	5.89253	-0.384431	1.8629	1396.39	22.6646	16.8184	16.8184	15.5284	9.70541	9.70541	7.10633	7.10633	5.28179	5.28179	3.63563	3.63563	-4.94	2.13036e+07	20.3376	8.43039	3.64808	184.111	5.73367	12.1384
11	BrC1=CC=CC=C1NC(S2)=NN=C2C3=CC4=CC(C#N)=CC=C4N3	0	8.99418	0.640368	8.99418	0.640368	0.507302	396.273	386.193	394.984	116	0	0.210003	-0.352507	0.352507	0.210003	1.125	2	2.83333	79.9187	10.1576	2.1071	-2.02686	2.31673	-1.89358	9.10369	1.09188	1.65051	1075.97	16.5183	12.2467	14.6491	11.7247	7.11079	8.72028	5.11406	6.94592	3.52071	5.08418	2.37777	3.48902	-2.69	636703	14.8742	6.07406	2.77386	149.659	10.3008	0
12	NC1=C(C#N)C(C2=CC=C(Cl)C=C2)=CC(C3=CC=CC(Cl)=C3)=C1C#N	0	9.55786	0.159653	9.55786	0.159653	0.597029	364.235	353.147	363.033	120	0	0.102003	-0.396545	0.396545	0.102003	0.72	1.32	1.88	35.4968	9.89489	2.18026	-2.13853	2.37483	-2.00353	6.30682	1.43737	2.34993	1042.26	17.9743	12.9239	14.4357	12.0452	7.33394	8.08987	5.37621	6.24908	3.88048	4.36755	2.68555	3.00183	-2.98	486512	16.8631	6.86955	3.16451	155.007	5.73367	12.1384
13	CC1CN(C2=CC=C(/C=N/NC3=NC(C4=CC=C(Cl)C=C4)=CS3)C=C2)CCC1	0	5.93931	0.724764	5.93931	0.724764	0.404963	410.974	387.79	410.133	144	0	0.203377	-0.371269	0.371269	0.203377	1.17857	1.96429	2.71429	35.4957	9.99478	2.15706	-2.32367	2.25981	-2.33598	7.13556	0.446631	1.35176	933.93	19.3467	15.8071	17.3796	13.6698	9.52782	10.7854	7.19974	8.49428	4.93324	5.93216	3.43548	4.22998	-2.37	4.15846e+06	18.9686	8.75677	4.72081	174.433	4.89991	0
14	CC1=CC=CC=C1NC(S2)=NN=C2C3=CC4=CC(C#N)=CC=C4N3	0	8.99801	0.645576	8.99801	0.645576	0.574484	331.404	318.3	331.089	116	0	0.209981	-0.352507	0.352507	0.209981	1.125	2	2.83333	32.1336	10.1576	2.10507	-2.03958	2.3051	-1.91102	7.18037	1.0914	1.65051	1070.4	16.5183	12.8687	13.6852	11.7247	7.4218	8.2383	5.44913	6.42666	3.79192	4.66389	2.52834	3.25568	-3.17	636703	14.424	5.79584	2.61669	142.157	10.3008	0
15	CC1CCN(C2=CC=C(/C=N/NC3=NC(C4=CC=C(Br)C=C4)=CS3)C=C2)CC1	0	4.59441	0.785394	4.59441	0.785394	0.365012	455.425	432.241	454.083	144	0	0.203377	-0.371516	0.371516	0.203377	1.10714	1.82143	2.53571	79.9187	9.98544	2.1512	-2.31691	2.26076	-2.32136	9.103	0.438279	1.34027	925.93	19.3467	15.8071	18.2096	13.6698	9.52782	11.2005	7.1759	8.94967	5.05985	6.33546	3.27835	4.21119	-2.18	4.22137e+06	19.1501	8.88143	4.8029	177.997	4.89991	0
16	ClC1=CC(CN2N=NC(CSC3=NN=C(O3)COC4=C(N=CC=C5)C5=CC=C4)=C2)=CC=C1	0	6.0348	0.165739	6.0348	0.165739	0.302754	464.938	447.802	464.082	160	0	0.276593	-0.481518	0.481518	0.276593	1.03125	1.9375	2.875	35.4957	10.1856	2.10877	-2.05564	2.24765	-1.99577	7.97836	0.254033	1.15863	1349.79	21.7525	16.7582	18.3306	15.7255	9.77994	11.1435	6.90771	8.27074	4.55838	5.64551	3.12705	3.99724	-3.43	4.24987e+07	20.4714	9.37264	4.89551	192.136	9.15401	11.2662
17	COC(C=C1)=CC=C1N2N=NC(CSC3=NN=C(O3)COC4=C(N=CC=C5)C5=CC=C4)=C2	0	5.84764	0.163591	5.84764	0.163591	0.326325	446.492	428.348	446.116	160	0	0.276593	-0.496766	0.496766	0.276593	1	1.875	2.75	32.1666	10.1856	2.11075	-2.05564	2.24952	-1.9657	7.97836	0.254033	1.18124	1329.79	21.7525	17.0813	17.8978	15.7803	9.75716	10.7428	6.7228	7.64939	4.61648	5.46852	3.04841	3.70571	-3.92	4.81958e+07	20.009	9.0635	4.39708	186.946	13.8909	17.0157
18	NC1=C(C#N)C(C2=CC=NC=C2)=CC(C3=CC=C([N+]([O-])=O)C=C3)=C1C#N	0	10.8398	-0.495513	10.8398	0.0525631	0.439431	341.33	330.242	341.091	124	0	0.268966	-0.396545	0.396545	0.268966	0.923077	1.42308	1.88462	16.6282	9.89685	2.18431	-2.13343	2.3688	-2.00545	5.88703	-0.384431	2.28695	1078.14	18.6814	13.3789	13.3789	12.5621	7.48378	7.48378	5.39884	5.39884	3.97008	3.97008	2.69427	2.69427	-4.23	861181	16.6216	6.71491	2.8119	148.273	5.73367	12.1384
19	NC1=C(C#N)C(C2=CC=CO2)=CC(C3=CN=CC=C3)=C1C#N	0	9.41875	0.150697	9.41875	0.150697	0.728104	286.294	276.214	286.085	104	0	0.13478	-0.464325	0.464325	0.13478	1.04545	1.81818	2.40909	16.3327	9.92117	2.18994	-2.11554	2.36428	-2.00114	5.87325	0.582008	2.36891	900.567	15.5267	11.446	11.446	10.7576	6.46882	6.46882	4.57797	4.57797	3.34881	3.34881	2.32064	2.32064	-3.57	188030	13.4148	5.4324	2.07391	126.415	10.1508	17.8987
20	NC1=C(C#N)C(C2=CC=CC([N+]([O-])=O)=C2)=CC(C3=CC=C(C)C=C3)=C1C#N	0	11.0994	-0.496591	11.0994	0.0690566	0.420076	354.369	340.257	354.112	130	0	0.269545	-0.396545	0.396545	0.269545	0.925926	1.51852	2.07407	16.6282	9.89097	2.19114	-2.13744	2.37524	-2.00716	5.89043	-0.384393	2.3355	1136.57	19.5517	14.4316	14.4316	12.9559	8.04473	8.04473	6.03243	6.03243	4.32018	4.32018	2.92022	2.92022	-4.16	1.21188e+06	17.6562	6.9889	3.19894	155.418	5.73367	12.1384
21	NC1=C(C#N)C(C2=CC=C(Cl)C=C2)=CC(C3=NC=CC=C3)=C1C#N	0	9.5155	0.160281	9.5155	0.160281	0.70558	330.778	319.69	330.067	114	0	0.102063	-0.396544	0.396544	0.102063	0.916667	1.58333	2.16667	35.4957	9.90997	2.18285	-2.1301	2.36228	-2.00891	6.30187	1.31548	2.34384	981.106	17.1041	12.4931	13.249	11.6514	7.09407	7.47203	5.08084	5.51728	3.6857	3.93768	2.52596	2.65195	-3.34	349458	15.5517	6.41763	2.67303	143.923	5.73367	12.1384
22	CC1CCN(C2=CC=C(/C=N/NC3=NC(C4=CC=C(C#N)C=C4)=CS3)C=C2)CC1	0	8.8934	0.646103	8.8934	0.646103	0.461394	401.539	378.355	401.167	146	0	0.203377	-0.371516	0.371516	0.203377	1.13793	1.86207	2.55172	32.1335	9.98544	2.15131	-2.31691	2.25305	-2.32136	7.13556	0.438279	1.34052	1006.67	20.0538	16.3764	17.1929	14.2078	9.81245	10.6921	7.35816	8.21626	5.22963	5.97658	3.37323	4.04174	-3.17	7.32517e+06	19.1597	8.888	4.81755	174.887	4.89991	0
23	ClC(C=C1)=CC=C1NC(S2)=NN=C2C3=CC4=CC(C#N)=CC=C4N3	0	8.98449	0.634637	8.98449	0.634637	0.546791	351.822	341.742	351.035	116	0	0.209973	-0.352507	0.352507	0.209973	1.08333	1.91667	2.70833	35.4957	10.1576	2.10086	-2.00029	2.30174	-1.87844	7.18036	1.09222	1.62097	1058.72	16.5183	12.2467	13.8191	11.7078	7.1048	8.29926	5.14111	6.55506	3.50074	4.62469	2.35668	3.21791	-2.88	624524	14.6959	5.96341	2.82744	146.095	10.3008	0
24	NC1=C(C#N)C(C2=CC=CO2)=CC(C3=CC=C(Cl)C=C3)=C1C#N	0	9.46769	0.147083	9.46769	0.147083	0.699528	319.751	309.671	319.051	110	0	0.13478	-0.464325	0.464325	0.13478	0.956522	1.6087	2.17391	35.4957	9.9149	2.18993	-2.12066	2.37014	-1.99984	6.30187	0.582009	2.34179	945.912	16.397	11.8768	12.6327	11.1514	6.71876	7.09672	4.84316	5.2796	3.53149	3.78347	2.42801	2.554	-3.21	266065	14.7158	5.88434	2.52631	137.498	10.1508	17.8987
25	NC1=C(C#N)C(C2=CC=NC=C2)=CC(C3=CN=CC=C3)=C1C#N	0	9.47463	0.183486	9.47463	0.183486	0.732356	297.321	286.233	297.101	108	0	0.102004	-0.396545	0.396545	0.102004	0.826087	1.47826	2.04348	14.6236	9.90285	2.17734	-2.13037	2.3611	-2.0049	5.88364	1.31796	2.36684	859.381	16.2338	12.0624	12.0624	11.2576	6.83407	6.83407	4.83656	4.83656	3.5535	3.5535	2.45364	2.45364	-3.7	246942	14.2462	5.96565	2.47753	132.84	5.73367	12.1384
26	NC1=C(C#N)C(C2=CC=C([N+]([O-])=O)C=C2)=CC(C3=CC=C(C)C=C3)=C1C#N	0	10.8732	-0.486254	10.8732	0.0438587	0.420076	354.369	340.257	354.112	130	0	0.268966	-0.396545	0.396545	0.268966	0.888889	1.33333	1.74074	16.6282	9.89169	2.18494	-2.13742	2.37163	-2.0055	5.88836	-0.384431	2.27807	1119.32	19.5517	14.4316	14.4316	12.9559	8.04473	8.04473	6.02898	6.02898	4.34133	4.34133	2.89591	2.89591	-4.16	1.21868e+06	17.6562	6.9889	3.19894	155.418	5.73367	12.1384
27	CCCCCCCCCCCCCCCCCC(N)=O	0	10.5554	-0.153061	10.5554	0.153061	0.360909	283.5	246.204	283.288	120	0	0.216913	-0.36968	0.36968	0.216913	0.6	0.9	1.2	16.146	10.0379	1.95539	-2.027	2.13009	-2.08882	5.73068	-0.117643	2.93898	203.595	14.8911	13.7993	13.7993	9.77006	9.05346	9.05346	6.16606	6.16606	4.02673	4.02673	2.67055	2.67055	-0.53	22676.5	19.47	16.5241	17.47	126.445	5.73367	0
28	NC1=C(C#N)C(C2=CC=NC=C2)=CC(C3=NC=CC=C3)=C1C#N	0	9.47135	0.171264	9.47135	0.171264	0.732356	297.321	286.233	297.101	108	0	0.102063	-0.396544	0.396544	0.102063	0.869565	1.56522	2.17391	14.6719	9.91357	2.18165	-2.12687	2.35654	-2.00938	5.87714	1.30895	2.36684	859.381	16.2338	12.0624	12.0624	11.2576	6.84413	6.84413	4.80984	4.80984	3.5218	3.5218	2.42799	2.42799	-3.7	246942	14.2462	5.96565	2.47753	132.84	5.73367	12.1384
29	FC(C(F)=C1)=CC=C1CN2N=NC(CSC3=NN=C(O3)COC4=C(N=CC=C5)C5=CC=C4)=C2	0	13.359	-0.892328	13.359	0.11871	0.310759	466.473	450.345	466.102	166	0	0.276593	-0.481518	0.481518	0.276593	1	1.90909	2.81818	32.1666	10.1856	2.11282	-2.05564	2.24754	-2.00973	7.97836	0.254033	1.15648	1401.45	22.6227	17.0588	17.8753	16.1362	9.88559	10.8712	7.02625	7.95284	4.65336	5.5054	3.12971	3.78702	-3.86	6.34283e+07	21.0103	9.32749	4.97958	190.164	9.15401	11.2662
30	O=C(C1=CC=C(N=C(C2=CC=CC=C2O)N3)C3=C1)C4=CC=CC=C4	0	12.5466	-0.0312886	12.5466	0.0312886	0.557835	314.344	300.232	314.106	116	0	0.1926	-0.50719	0.50719	0.1926	0.875	1.625	2.41667	16.2555	10.0308	2.12486	-2.00409	2.28112	-1.99934	6.09879	0.103412	1.76919	1035.89	16.5183	12.7309	12.7309	11.7203	7.60101	7.60101	5.52964	5.52964	3.93922	3.93922	2.7085	2.7085	-3.4	613109	14.2087	5.66409	2.4393	137.977	10.0905	11.5739
31	O=C(C1=C(O)C=C(O)C=C1O2)C(O[C@H]3[C@H](O)[C@@H](O)[C@H](O)[C@@H](CO)O3)=C2C4=CC(O)=C(O)C=C4	0	13.2469	-1.85428	13.2469	0.0201141	0.228875	464.379	444.219	464.095	176	0	0.238633	-0.507678	0.507678	0.238633	0.878788	1.60606	2.27273	16.7079	9.99127	2.45052	-2.39036	2.38869	-2.59779	5.87983	-0.277225	1.90903	1250.2	24.0242	16.6913	16.6913	15.6163	9.64317	9.64317	7.44609	7.44609	5.23772	5.23772	3.5109	3.5109	-3.55	1.90755e+07	22.6371	8.42257	3.89878	183.901	54.7431	46.8841
32	NC1=C(C#N)C(C2=CC([N+]([O-])=O)=CC=C2)=CC(C3=CC=C([N+]([O-])=O)C=C3)=C1C#N	0	11.0994	-0.555762	11.0994	0.0210274	0.400432	385.339	374.251	385.081	140	0	0.269545	-0.396545	0.396545	0.269545	0.758621	1.31034	1.82759	16.6316	9.89234	2.19721	-2.13524	2.3786	-2.00829	5.89157	-0.384545	2.29679	1237.45	21.129	14.6954	14.6954	13.8666	8.13348	8.13348	5.97039	5.97039	4.34674	4.34674	2.9498	2.9498	-4.76	2.98084e+06	19.0142	7.46531	3.43588	163.706	5.73367	12.1384
33	BrC(C=C1)=CC=C1CN2N=NC(CSC3=NN=C(O3)COC4=C(N=CC=C5)C5=CC=C4)=C2	0	5.85209	0.173234	5.85209	0.173234	0.273242	509.389	492.253	508.032	160	0	0.276593	-0.481518	0.481518	0.276593	1	1.875	2.78125	79.9187	10.1856	2.10832	-2.05564	2.24753	-1.99476	9.103	0.254033	1.15342	1332.54	21.7525	16.7582	19.1607	15.7255	9.77994	11.5585	6.90425	8.74652	4.5826	5.96331	3.08154	4.00318	-3.24	4.35374e+07	20.6509	9.49335	4.97229	195.7	9.15401	11.2662
34	OC1=C(O)C(O)=CC(C2=C(OC3C(O)C(O)C(O)C(CO)O3)C(C4=C(O)C=C(O)C=C4O2)=O)=C1	0	13.2693	-1.90668	13.2693	0.213682	0.207758	480.378	460.218	480.09	182	0	0.238633	-0.507678	0.507678	0.238633	0.852941	1.5	2.11765	16.708	9.99118	2.45089	-2.39037	2.42599	-2.59779	5.88194	-0.277225	1.93538	1275.04	24.8945	17.0612	17.0612	16.027	9.78344	9.78344	7.6057	7.6057	5.33198	5.33198	3.58151	3.58151	-3.75	2.78957e+07	23.4096	8.55047	3.80503	188.696	59.8496	46.8841
35	NC1=C(C#N)C(C2=CC=NC=C2)=CC(C3=CC=C(C)C=C3)=C1C#N	0	9.54719	0.212859	9.54719	0.212859	0.723325	310.36	296.248	310.122	114	0	0.102003	-0.396545	0.396545	0.102003	0.833333	1.33333	1.83333	14.6094	9.89535	2.17682	-2.13573	2.36494	-2.00422	5.88583	1.32641	2.34384	975.378	17.1041	13.1151	13.1151	11.6514	7.39502	7.39502	5.46088	5.46088	3.94353	3.94353	2.66468	2.66468	-3.63	349458	15.2728	6.23825	2.57771	139.985	5.73367	12.1384
36	NC1=C(C#N)C(C2=CC=NC=C2)=CC(C3=CC=CC(Cl)=C3)=C1C#N	0	9.52891	0.170637	9.52891	0.170637	0.70558	330.778	319.69	330.067	114	0	0.102003	-0.396545	0.396545	0.102003	0.875	1.5	2.08333	35.4957	9.89777	2.17902	-2.13569	2.37003	-2.00404	6.30436	1.32655	2.36972	998.356	17.1041	12.4931	13.249	11.6514	7.084	7.46197	5.10521	5.54164	3.71658	3.95168	2.58758	2.77787	-3.34	343797	15.5517	6.41763	2.67303	143.923	5.73367	12.1384
37	NC1=C(C#N)C(C2=CSC=C2)=CC(C3=CN=CC=C3)=C1C#N	0	9.44425	0.215327	9.44425	0.215327	0.729277	302.362	292.282	302.063	104	0	0.102004	-0.396545	0.396545	0.102004	1.04545	1.77273	2.31818	32.1334	9.90885	2.17941	-2.12232	2.36939	-2.00097	7.07818	1.32473	2.36891	900.567	15.5267	11.446	12.2625	10.7576	6.45574	7.39855	4.6127	5.39273	3.39435	4.07759	2.33989	2.99578	-3.15	188030	13.8158	5.68787	2.2015	131.261	5.73367	12.1384
38	O=C(C1=C(O)C=C(O)C=C1O2)C(O[C@H]3[C@H](O)[C@@H](O)[C@@H](O)[C@@H](CO)O3)=C2C4=CC(O)=C(O)C=C4	0	13.2469	-1.85428	13.2469	0.0201141	0.228875	464.379	444.219	464.095	176	0	0.238633	-0.507678	0.507678	0.238633	0.878788	1.60606	2.27273	16.7079	9.99127	2.45052	-2.39036	2.38869	-2.59779	5.87983	-0.277225	1.90903	1250.2	24.0242	16.6913	16.6913	15.6163	9.64317	9.64317	7.44609	7.44609	5.23772	5.23772	3.5109	3.5109	-3.55	1.90755e+07	22.6371	8.42257	3.89878	183.901	54.7431	46.8841
39	O=C(O)[C@@H](N)CC1=CC=CC=C1	0	10.3786	-0.959395	10.3786	0.385093	0.690463	165.192	154.104	165.079	64	0	0.320316	-0.480078	0.480078	0.320316	1.41667	2	2.5	16.3675	10.0764	2.10386	-2.04422	2.00761	-2.3164	5.73012	-0.137996	2.5846	258.491	8.97469	6.60402	6.60402	5.69838	3.72222	3.72222	2.63445	2.63445	1.61564	1.61564	0.955337	0.955337	-1.35	526.605	8.7439	3.8752	2.35865	70.8219	10.8402	6.04184
40	COC(C=C1)=CC=C1NC(S2)=NN=C2C3=CC4=CC(C#N)=CC=C4N3	0	9.00072	0.636273	9.00072	0.636273	0.574283	347.403	334.299	347.084	122	0	0.209973	-0.496766	0.496766	0.209973	1.12	1.96	2.72	32.1336	10.1576	2.10179	-2.02661	2.30297	-1.89268	7.18035	0.414633	1.58646	1074.99	17.2254	13.2769	14.0934	12.2458	7.52819	8.34469	5.36271	6.34024	3.74654	4.61851	2.49781	3.23305	-3.37	1.08173e+06	15.1749	6.26193	3.02772	147.27	15.0376	5.74951
41	O=C(C1=C(O)C=C(O)C=C1O2)C(O[C@H]3[C@H](O)[C@@H](O)[C@H](O)[C@@H](CO)O3)=C2C4=CC=C(O)C=C4	0	13.2245	-1.80187	13.2245	0.0661324	0.278628	448.38	428.22	448.101	170	0	0.238633	-0.507966	0.507966	0.238633	0.90625	1.59375	2.25	16.7079	9.99135	2.45022	-2.39035	2.36952	-2.59779	5.87831	-0.277225	1.88571	1185.06	23.154	16.3214	16.3214	15.2056	9.5029	9.5029	7.28947	7.28947	5.12961	5.12961	3.45903	3.45903	-3.35	1.30353e+07	21.8659	8.29705	3.72041	179.107	49.6366	52.6336
42	NC1=C(C#N)C(C2=CN=CC=C2)=CC(C3=NC=CC=C3)=C1C#N	0	9.46656	0.163895	9.46656	0.163895	0.732356	297.321	286.233	297.101	108	0	0.102063	-0.396544	0.396544	0.102063	0.913043	1.69565	2.30435	14.673	9.91583	2.18281	-2.12562	2.35573	-2.01006	5.87626	1.30631	2.36684	859.381	16.2338	12.0624	12.0624	11.2576	6.84413	6.84413	4.81565	4.81565	3.50302	3.50302	2.41859	2.41859	-3.7	246942	14.2462	5.96565	2.47753	132.84	5.73367	12.1384
43	COC1=CC(NC(S2)=NN=C2C3=CC4=CC(C#N)=CC=C4N3)=CC=C1	0	9.00407	0.634902	9.00407	0.634902	0.574283	347.403	334.299	347.084	122	0	0.209975	-0.496688	0.496688	0.209975	1.16	2.08	2.92	32.1336	10.1576	2.10333	-2.03577	2.30563	-1.90028	7.18035	0.414796	1.61119	1092.24	17.2254	13.2769	14.0934	12.2458	7.52819	8.34469	5.36617	6.34369	3.72626	4.59823	2.52429	3.25952	-3.37	1.06758e+06	15.1749	6.26193	3.02772	147.27	15.0376	5.74951
44	CCCCCCCCCCCCN	0	5.42428	0.871528	5.42428	0.871528	0.513734	185.355	158.139	185.214	80	0	-0.00772755	-0.330474	0.330474	0.00772755	0.615385	1	1.38462	14.5091	10.0672	1.90496	-2.00268	2.09346	-1.96911	4.46844	0.557913	2.75815	71.1937	9.77817	9.35552	9.35552	6.41421	6.11536	6.11536	3.97066	3.97066	2.55768	2.55768	1.63177	1.63177	-0.04	812.703	12.96	11.96	11.96	84.0935	5.73367	0
45	C[C@H]1[C@H](O)[C@@H](O)[C@@H](O)[C@H](OC2=C(C3=CC(O)=C(O)C=C3)OC4=CC(O)=CC(O)=C4C2=O)O1	0	13.2268	-1.74465	13.2268	0.0657996	0.275988	448.38	428.22	448.101	170	0	0.238633	-0.507678	0.507678	0.238633	0.875	1.59375	2.28125	16.7051	9.99824	2.43549	-2.38387	2.38849	-2.58031	5.87982	-0.267859	1.9211	1234.62	23.3171	16.537	16.537	15.0783	9.49605	9.49605	7.43018	7.43018	5.19766	5.19766	3.4569	3.4569	-3.51	1.12012e+07	21.7118	7.87596	3.56432	179.107	49.6366	40.7802
46	NC1=C(C#N)C(C2=CC=CC(Br)=C2)=CC(C3=CC=C(Cl)C=C3)=C1C#N	0	9.57912	0.187431	9.57912	0.187431	0.547583	408.686	397.598	406.982	120	0	0.102003	-0.396545	0.396545	0.102003	0.84	1.44	2	79.9187	9.89504	2.18	-2.13888	2.37512	-2.00363	9.10301	1.43591	2.34993	1044.26	17.9743	12.9239	15.2658	12.0452	7.33394	8.5049	5.37621	6.72832	3.88048	4.62571	2.68555	3.21078	-2.79	486512	17.0467	6.98781	3.23213	158.571	5.73367	12.1384
47	FC1=CC(CSC2=NN=C(O2)COC3=C(N=CC=C4)C4=CC=C3)=CC=C1	0	13.1874	-0.257949	13.1874	0.155965	0.463222	367.405	353.293	367.079	130	0	0.276536	-0.481518	0.481518	0.276536	1.03846	1.92308	2.84615	32.1666	10.1856	2.09554	-2.0561	2.24951	-1.9657	7.97842	0.254036	1.3881	1032.67	17.7694	13.6321	14.4486	12.776	7.93968	8.92528	5.50025	6.42684	3.64649	4.5361	2.45886	3.18224	-2.93	1.70378e+06	16.5337	7.53077	3.83064	152.781	9.15401	17.0834
48	NC1=C(C#N)C(C2=CC(Br)=CC=C2)=CC(C3=CC=C([N+]([O-])=O)C=C3)=C1C#N	0	10.8732	-0.491022	10.8732	0.0499185	0.363609	419.238	408.15	418.007	130	0	0.268966	-0.396545	0.396545	0.268966	0.925926	1.51852	2.03704	79.9187	9.89408	2.18667	-2.13775	2.37655	-2.00541	9.10301	-0.384431	2.29845	1142.37	19.5517	13.8096	15.3956	12.9559	7.73371	8.52671	5.6733	6.58898	4.11438	4.60763	2.81881	3.21805	-3.68	1.19929e+06	18.1213	7.28426	3.36671	162.921	5.73367	12.1384
49	ClC(C=C1Cl)=CC=C1N2N=NC(CSC3=NN=C(O3)COC4=C(N=CC=C5)C5=CC=C4)=C2	0	6.22786	0.147317	6.22786	0.147317	0.284084	485.356	471.244	484.028	160	0	0.276593	-0.481518	0.481518	0.276593	1.03125	1.9375	2.84375	35.4968	10.1856	2.1192	-2.05567	2.26365	-1.9657	7.97836	0.254033	1.20148	1384.51	21.9156	16.3517	18.68	15.653	9.43942	11.1809	6.62051	8.39074	4.43606	5.82593	2.97207	4.12446	-3.14	3.94954e+07	20.7455	9.15353	4.54584	196.074	9.15401	11.2662
50	NC1=C(C#N)C(C2=CC=CC([N+]([O-])=O)=C2)=CC(C3=CC=CC(Cl)=C3)=C1C#N	0	11.0903	-0.513459	11.0903	0.0268348	0.396832	374.787	363.699	374.057	130	0	0.269545	-0.396545	0.396545	0.269545	0.925926	1.48148	2	35.4957	9.89318	2.19294	-2.1374	2.37964	-2.00699	6.30438	-0.384393	2.35683	1159.62	19.5517	13.8096	14.5655	12.9559	7.73371	8.11168	5.67676	6.11319	4.09323	4.32833	2.84311	3.0334	-3.87	1.19258e+06	17.9372	7.16689	3.29984	159.357	5.73367	12.1384
51	CCCCCCSC1=NN=C(O1)COC2=C(N=CC=C3)C3=CC=C2	0	5.80824	0.24909	5.80824	0.24909	0.407927	343.452	322.284	343.135	126	0	0.276206	-0.481518	0.481518	0.276206	1.08333	2	2.91667	32.1666	10.1856	2.08804	-2.05591	2.24154	-1.96571	7.98588	0.254039	1.53209	770.305	16.6147	13.7731	14.5896	11.8645	8.28289	9.26848	5.49078	6.53694	3.61858	4.52331	2.37536	3.15212	-2.08	531282	16.7665	8.68283	4.47456	145.383	9.15401	11.2662
52	NC1=C(C#N)C(C2=CN=CC=C2)=CC(C3=CC=CC(Cl)=C3)=C1C#N	0	9.52657	0.163267	9.52657	0.163267	0.70558	330.778	319.69	330.067	114	0	0.102004	-0.396545	0.396545	0.102004	0.916667	1.58333	2.16667	35.4957	9.89963	2.18019	-2.13453	2.36934	-2.00476	6.30436	1.32454	2.36972	998.356	17.1041	12.4931	13.249	11.6514	7.084	7.46197	5.11102	5.54745	3.6978	3.93289	2.57819	2.76847	-3.34	343797	15.5517	6.41763	2.67303	143.923	5.73367	12.1384
53	FC1=CC=C(NC(C(NNS(=O)(C2=CC=C(C)C=C2)=O)=O)=C3)C3=C1	0	13.1613	-3.87273	13.1613	0.0343684	0.632242	347.371	333.259	347.074	124	0	0.282173	-0.350484	0.350484	0.282173	1.08333	1.79167	2.5	32.2333	10.2258	2.16251	-2.07434	2.16292	-2.41175	7.89064	0.0940684	1.74894	1010.73	17.3196	12.6298	13.4463	11.3482	7.02144	8.5046	5.28726	6.96966	3.45763	4.72119	2.18304	3.02234	-2.71	293166	16.1585	6.06238	3.28964	137.267	4.98398	11.5111
54	C12=CC=CC(OCC3=NN=C(SCC4=CN(CC5=CC=CC=C5)N=N4)O3)=C1N=CC=C2	0	5.84768	0.177089	5.84768	0.177089	0.339446	430.493	412.349	430.121	154	0	0.276593	-0.481518	0.481518	0.276593	0.935484	1.83871	2.77419	32.1666	10.1856	2.1075	-2.05563	2.24657	-1.99286	7.97836	0.254033	1.16017	1282.18	20.8823	16.4576	17.274	15.3316	9.68028	10.6659	6.76339	7.68998	4.51217	5.36421	3.07515	3.73245	-3.72	3.0537e+07	19.2558	8.96613	4.7219	181.833	9.15401	11.2662
55	CCCCCSC1=NN=C(O1)COC2=C(N=CC=C3)C3=CC=C2	0	5.79369	0.248222	5.79369	0.248222	0.448414	329.425	310.273	329.12	120	0	0.276206	-0.481518	0.481518	0.276206	1.13043	2.04348	2.95652	32.1666	10.1856	2.08732	-2.05584	2.24096	-1.9657	7.98588	0.25404	1.58571	754.938	15.9076	13.066	13.8825	11.3645	7.78289	8.76848	5.13722	6.18339	3.36858	4.27331	2.19858	2.97534	-2.08	325500	15.802	7.96542	4.22299	139.018	9.15401	11.2662
56	O=[N+](C(C=C1)=CC=C1CN2N=NC(CSC3=NN=C(O3)COC4=C(N=CC=C5)C5=CC=C4)=C2)[O-]	0	10.7621	-0.426104	10.7621	0.0532799	0.174521	475.49	458.354	475.106	170	0	0.276593	-0.481518	0.481518	0.276593	1.05882	1.91176	2.76471	32.1666	10.1825	2.11299	-2.05563	2.24795	-2.00089	7.97836	-0.384448	1.14213	1429.52	23.3299	17.6439	18.4604	16.6362	10.1797	11.1653	7.20134	8.12794	4.81651	5.66854	3.2148	3.87211	-4.32	1.0593e+08	21.5218	9.66582	5.0151	196.486	9.15401	11.2662
57	BrCCSC1=NN=C(O1)COC2=C(N=CC=C3)C3=CC=C2	0	5.74586	0.233691	5.74586	0.233691	0.489952	366.24	354.144	364.983	108	0	0.276235	-0.481518	0.481518	0.276235	1.19048	2.09524	3	79.9187	10.1856	2.08505	-2.05554	2.23875	-1.96571	9.08953	0.254064	1.70014	729.571	14.4934	11.0298	13.4323	10.3645	6.34304	8.45011	4.1191	5.95826	2.69784	4.43942	1.81293	2.80399	-1.6	122112	14.342	6.90684	3.53804	133.791	9.15401	11.2662
58	CC1=CC=CC(C)=C1N2N=NC(CSC3=NN=C(O3)COC4=C(N=CC=C5)C5=CC=C4)=C2	0	5.86246	0.17261	5.86246	0.17261	0.334042	444.52	424.36	444.137	160	0	0.276593	-0.481518	0.481518	0.276593	0.96875	1.78125	2.65625	32.1666	10.1043	2.12142	-2.07376	2.25277	-2.00041	7.97836	0.254033	1.21301	1354.46	21.9156	17.5957	18.4122	15.6698	10.0674	11.053	7.26519	8.19178	4.94811	5.80014	3.46358	4.12089	-3.72	4.01696e+07	20.1977	8.79647	4.19418	188.198	9.15401	11.2662
59	CC(C=C1)=CC=C1N2N=NC(CSC3=NN=C(O3)COC4=C(N=CC=C5)C5=CC=C4)=C2	0	5.84845	0.173466	5.84845	0.173466	0.351412	430.493	412.349	430.121	154	0	0.276593	-0.481518	0.481518	0.276593	1	1.87097	2.77419	32.1666	10.1856	2.10964	-2.05563	2.24809	-1.9657	7.97836	0.254033	1.19036	1309.86	21.0454	16.6731	17.4896	15.2423	9.64479	10.6304	6.86033	7.78692	4.57803	5.43006	3.01095	3.66826	-3.72	2.78518e+07	19.2558	8.56573	4.40866	181.833	9.15401	11.2662
60	N#CC1=CC=C2C(C=C(C3=NN=C(NC4=CC=C([N+]([O-])=O)C=C4)S3)N2)=C1	0	10.6886	-0.443987	10.6886	0.0308489	0.414248	362.374	352.294	362.059	126	0	0.269075	-0.352507	0.352507	0.269075	1.15385	1.96154	2.69231	32.1336	10.1576	2.1092	-1.99846	2.30316	-1.90866	7.18035	-0.384429	1.57519	1156.18	18.0956	13.1324	13.9489	12.6185	7.50458	8.32107	5.4382	6.41572	3.73464	4.60662	2.48994	3.22518	-3.77	1.5272e+06	15.74	6.26839	2.96502	150.445	10.3008	0
61	ClC1=CC(Cl)=CC=C1CN2N=NC(CSC3=NN=C(O3)COC4=C(N=CC=C5)C5=CC=C4)=C2	0	6.23179	0.154049	6.23179	0.154049	0.260985	499.383	483.255	498.043	166	0	0.276593	-0.481518	0.481518	0.276593	1.0303	1.93939	2.84848	35.4968	10.1856	2.11351	-2.05569	2.25376	-2.0051	7.97836	0.254033	1.16153	1401.45	22.6227	17.0588	19.3871	16.1362	9.88559	11.6271	7.01352	8.78375	4.67223	6.11121	3.12911	4.25467	-3.14	6.26477e+07	21.6924	9.77942	5.26938	202.439	9.15401	11.2662
62	FC1=CC=C(NC(C(NNS(=O)(C2=CC=C(NC(C)=O)C=C2)=O)=O)=C3)C3=C1	0	13.208	-4.0139	13.208	0.068802	0.497313	390.396	375.276	390.08	140	0	0.282173	-0.350484	0.350484	0.282173	1.03704	1.74074	2.40741	32.2333	10.2258	2.16695	-2.08403	2.16748	-2.41179	7.89066	-0.113742	1.69707	1123.55	19.6041	14.038	14.8545	12.742	7.72556	9.20873	5.67977	7.36217	3.61133	4.87489	2.3863	3.2256	-3.24	1.11196e+06	18.5481	7.17336	4.3003	153.343	10.3008	11.5111
63	CCSC1=NN=C(O1)COC2=C(N=CC=C3)C3=CC=C2	0	5.72879	0.243018	5.72879	0.243018	0.67088	287.344	274.24	287.073	102	0	0.276196	-0.481518	0.481518	0.276196	1.2	2.1	3	32.1666	10.1856	2.08052	-2.0554	2.23748	-1.96567	7.98561	0.254061	1.75823	708.965	13.7862	10.9447	11.7612	9.8645	6.28289	7.26848	4.01467	5.22993	2.66296	3.36357	1.81052	2.31115	-2.08	73434.7	12.9289	5.91747	2.74668	119.923	9.15401	11.2662
64	CCCCSC1=NN=C(O1)COC2=C(N=CC=C3)C3=CC=C2	0	5.77629	0.247049	5.77629	0.247049	0.483248	315.398	298.262	315.104	114	0	0.276206	-0.481518	0.481518	0.276206	1.18182	2.09091	3	32.1666	10.1856	2.08615	-2.05573	2.24018	-1.9657	7.98587	0.254042	1.64207	739.594	15.2005	12.3589	13.1754	10.8645	7.28289	8.26848	4.78367	5.82983	3.11858	4.02331	1.99086	2.85217	-2.08	198472	14.8406	7.26441	3.56781	132.653	9.15401	11.2662
65	O=C(C1=C(O)C=C(O)C=C1O2)C(O[C@H]3[C@H](O)[C@@H](O)[C@@H](O)[C@@H](CO)O3)=C2C4=CC=C(O)C=C4	0	13.2245	-1.80187	13.2245	0.0661324	0.278628	448.38	428.22	448.101	170	0	0.238633	-0.507966	0.507966	0.238633	0.90625	1.59375	2.25	16.7079	9.99135	2.45022	-2.39035	2.36952	-2.59779	5.87831	-0.277225	1.88571	1185.06	23.154	16.3214	16.3214	15.2056	9.5029	9.5029	7.28947	7.28947	5.12961	5.12961	3.45903	3.45903	-3.35	1.30353e+07	21.8659	8.29705	3.72041	179.107	49.6366	52.6336
66	OC1(C(O)=C(C(C1CCC(C)C)=O)C(CC(C)C)=O)C(CCC(C)C)=O	0	12.8587	-2.26108	12.8587	0.009305	0.574061	366.498	332.226	366.241	148	0	0.190196	-0.50781	0.50781	0.190196	1	1.53846	2	16.3488	9.78801	2.58047	-2.28468	2.42138	-2.4651	6.25469	-0.145374	3.26887	585.209	20.2317	16.9641	16.9641	11.9224	9.69114	9.69114	8.75487	8.75487	4.94405	4.94405	3.35529	3.35529	-1.49	235536	22.5508	8.93676	4.81464	156.416	10.2131	11.3323
67	CC1CCN(C2=CC=C(/C=N/NC3=NC(C4=CC=C([N+]([O-])=O)C=C4)=CS3)C=C2)CC1	0	10.7627	-0.410653	10.7627	0.0673997	0.327206	421.526	398.342	421.157	154	0	0.268967	-0.371516	0.371516	0.268967	1.16667	1.86667	2.53333	32.1335	9.98544	2.15225	-2.31691	2.26455	-2.32136	7.13556	-0.384431	1.33822	1022.44	20.9241	16.6929	17.5094	14.5805	9.92759	10.8072	7.47299	8.33109	5.29375	6.0407	3.41161	4.08012	-3.26	1.03604e+07	20.0307	9.0428	4.82798	178.782	4.89991	0
68	CC1CN(C2=CC=C(/C=N/NC3=NC(C4=CC=C(C)C=C4)=CS3)C=C2)CCC1	0	4.6107	0.779894	4.6107	0.779894	0.441958	390.556	364.348	390.188	144	0	0.203377	-0.371269	0.371269	0.203377	1.14286	1.92857	2.67857	32.1335	9.99478	2.15702	-2.32367	2.25266	-2.33598	7.13556	0.446631	1.35176	927.996	19.3467	16.4292	17.2457	13.6698	9.83884	10.7185	7.55887	8.41698	5.14058	5.88753	3.53915	4.20766	-2.66	4.15846e+06	18.6917	8.56749	4.59664	170.494	4.89991	0
69	FC(C=C1)=CC=C1CN2N=NC(CSC3=NN=C(O3)COC4=C(N=CC=C5)C5=CC=C4)=C2	0	13.0218	-0.261535	13.0218	0.149901	0.325155	448.483	431.347	448.112	160	0	0.276593	-0.481518	0.481518	0.276593	1	1.875	2.78125	32.1666	10.1856	2.10857	-2.05563	2.2469	-1.99739	7.97836	0.254033	1.15342	1332.54	21.7525	16.7582	17.5747	15.7255	9.77994	10.7655	6.90425	7.83085	4.5826	5.43464	3.08154	3.73885	-3.79	4.35374e+07	20.1316	9.14521	4.75141	185.998	9.15401	17.0834
70	CC1CN(C2=CC=C(/C=N/NC3=NC(C4=CC=C(Br)C=C4)=CS3)C=C2)CCC1	0	4.59539	0.777579	4.59539	0.777579	0.365012	455.425	432.241	454.083	144	0	0.203377	-0.371269	0.371269	0.203377	1.17857	1.96429	2.71429	79.9187	9.99478	2.15705	-2.32367	2.26078	-2.33598	9.103	0.446631	1.35176	933.93	19.3467	15.8071	18.2096	13.6698	9.52782	11.2005	7.19974	8.97352	4.93324	6.20885	3.43548	4.36832	-2.18	4.15846e+06	19.1501	8.88143	4.8029	177.997	4.89991	0
71	ClC1=CC=CC(Cl)=C1N2N=NC(CSC3=NN=C(O3)COC4=C(N=CC=C5)C5=CC=C4)=C2	0	6.22786	0.143289	6.22786	0.143289	0.284084	485.356	471.244	484.028	160	0	0.276593	-0.481518	0.481518	0.276593	0.96875	1.78125	2.65625	35.4968	10.1856	2.13102	-2.0558	2.28577	-1.96574	7.97836	0.254033	1.21301	1364.26	21.9156	16.3517	18.68	15.6698	9.4454	11.1869	6.59504	8.33603	4.44616	5.90819	3.00443	4.23237	-3.14	4.01696e+07	20.7455	9.15353	4.40459	196.074	9.15401	16.9536
72	O=[N+](C(C=C1)=CC=C1N2N=NC(CSC3=NN=C(O3)COC4=C(N=CC=C5)C5=CC=C4)=C2)[O-]	0	10.7774	-0.448587	10.7774	0.016237	0.18958	461.463	446.343	461.091	164	0	0.276593	-0.481518	0.481518	0.276593	1.06061	1.90909	2.75758	32.1666	10.1856	2.11688	-2.05563	2.24979	-1.9657	7.97836	-0.384437	1.18113	1412.46	22.6227	16.9368	17.7533	16.153	9.73354	10.7191	6.79829	7.72488	4.60458	5.45662	3.04053	3.69784	-4.32	6.81601e+07	20.5753	9.04224	4.6462	190.121	9.15401	11.2662
73	ClC(C=C1)=CC=C1CN2N=NC(CSC3=NN=C(O3)COC4=C(N=CC=C5)C5=CC=C4)=C2	0	5.92595	0.167185	5.92595	0.167185	0.302754	464.938	447.802	464.082	160	0	0.276593	-0.481518	0.481518	0.276593	1	1.875	2.78125	35.4957	10.1856	2.10837	-2.05563	2.24743	-1.99456	7.97836	0.254033	1.15342	1332.54	21.7525	16.7582	18.3306	15.7255	9.77994	11.1435	6.90425	8.26728	4.5826	5.68662	3.08154	3.86484	-3.43	4.35374e+07	20.4714	9.37264	4.89551	192.136	9.15401	11.2662
74	ClC(C=C1)=CC=C1N2N=NC(CSC3=NN=C(O3)COC4=C(N=CC=C5)C5=CC=C4)=C2	0	5.92286	0.162695	5.92286	0.162695	0.328659	450.911	435.791	450.067	154	0	0.276593	-0.481518	0.481518	0.276593	1	1.87097	2.77419	35.4957	10.1856	2.10999	-2.05563	2.24896	-1.9657	7.97836	0.254033	1.19036	1315.73	21.0454	16.0511	17.6235	15.2423	9.33377	10.6973	6.50119	7.86422	4.37068	5.4747	2.90728	3.69057	-3.43	2.78518e+07	19.5286	8.74516	4.52009	185.771	9.15401	11.2662
75	NC1=C(C#N)C(C2=CN=CC=C2)=CC(C3=CC=C([N+]([O-])=O)C=C3)=C1C#N	0	10.8388	-0.496833	10.8388	0.0542987	0.439431	341.33	330.242	341.091	124	0	0.268966	-0.396545	0.396545	0.268966	1	1.61538	2.11538	16.6282	9.89868	2.18538	-2.13225	2.36811	-2.00616	5.88622	-0.384431	2.28695	1078.14	18.6814	13.3789	13.3789	12.5621	7.48378	7.48378	5.40465	5.40465	3.9513	3.9513	2.68488	2.68488	-4.23	861181	16.6216	6.71491	2.8119	148.273	5.73367	12.1384
76	CC1C(C(C(C(O1)OC2=CC(=CC(=C2O)O)C3=C(C(=O)C4=C(C=C(C=C4O3)O)O)O)O)O)O	0	12.5549	-1.72282	12.5549	0.167997	0.244255	464.379	444.219	464.095	176	0	0.238289	-0.507678	0.507678	0.238289	0.848485	1.54545	2.24242	16.7046	9.99877	2.43123	-2.38483	2.43314	-2.57794	5.88009	-0.267872	1.80529	1282.7	24.1874	16.9069	16.9069	15.489	9.63632	9.63632	7.58828	7.58828	5.30388	5.30388	3.52073	3.52073	-3.71	1.6567e+07	22.4827	8.00893	3.7416	183.901	54.7431	40.7802
77	CCCCCCN1N=NC(CSC2=NN=C(O2)COC3=C(N=CC=C4)C4=CC=C3)=C1	0	5.8459	0.191657	5.8459	0.191657	0.253504	424.53	400.338	424.168	156	0	0.276593	-0.481518	0.481518	0.276593	1.06667	2	2.93333	32.1666	10.1856	2.10605	-2.05563	2.24632	-1.97961	7.97836	0.254033	1.26786	1074.75	20.5978	16.8992	17.7157	14.814	10.1231	11.1087	6.90394	7.83053	4.56554	5.41758	3.03725	3.69456	-2.94	1.36209e+07	20.3376	10.198	5.35259	178.601	9.15401	11.2662
78	CC1CN(C2=CC=C(/C=N/NC3=NC(C4=CC=C(F)C=C4F)=CS3)C=C2)CCC1	0	13.8784	-0.630981	13.8784	0.266018	0.427142	412.509	390.333	412.153	150	0	0.203379	-0.371269	0.371269	0.203379	1.2069	2.03448	2.7931	32.1335	9.99478	2.15859	-2.32367	2.27285	-2.33598	7.13556	0.446631	1.37184	1000.3	20.217	16.1077	16.9242	14.0805	9.63347	10.5131	7.31702	8.17512	5.00033	5.74728	3.50315	4.16255	-2.8	5.88687e+06	19.5136	8.69434	4.7924	172.461	4.89991	11.6344
79	CC1CCN(C2=CC=C(/C=N/NC3=NC(C4=CC=C(O)C(O)=C4)=CS3)C=C2)CC1	0	9.63344	-0.161535	9.63344	0.145563	0.317681	408.527	384.335	408.162	150	0	0.203377	-0.50426	0.50426	0.203377	1.10345	1.86207	2.58621	32.1335	9.98544	2.15193	-2.31691	2.31647	-2.32136	7.13556	0.403738	1.35303	992.302	20.217	16.2462	17.0627	14.0805	9.70272	10.5824	7.3725	8.2306	5.19105	5.93799	3.34047	4.00897	-3.06	6.18181e+06	19.2649	8.52804	4.68291	173.718	15.113	0
80	FC(C(F)=C1)=CC=C1CSC2=NN=C(O2)COC3=C(N=CC=C4)C4=CC=C3	0	13.2245	-0.878319	13.2245	0.105579	0.445823	385.395	372.291	385.07	136	0	0.276536	-0.481518	0.481518	0.276536	1	1.88889	2.77778	32.1666	10.1856	2.10308	-2.05622	2.25204	-1.96571	7.97842	0.254036	1.38249	1082.19	18.6396	13.9327	14.7492	13.1867	8.04533	9.03093	5.61879	6.54538	3.74147	4.63108	2.46153	3.18491	-3	2.53986e+06	17.4156	7.70914	4.0572	156.947	9.15401	11.2662
81	BrC(C=C1)=CC=C1N2N=NC(CSC3=NN=C(O3)COC4=C(N=CC=C5)C5=CC=C4)=C2	0	5.84511	0.16964	5.84511	0.16964	0.296677	495.362	480.242	494.016	154	0	0.276593	-0.481518	0.481518	0.276593	1	1.87097	2.77419	79.9187	10.1856	2.10991	-2.05563	2.24912	-1.9657	9.103	0.254033	1.19036	1315.73	21.0454	16.0511	18.4536	15.2423	9.33377	11.1124	6.50119	8.34346	4.37068	5.75138	2.90728	3.82892	-3.24	2.78518e+07	19.7075	8.86335	4.59374	189.335	9.15401	11.2662
82	CCCCCN1N=NC(CSC2=NN=C(O2)COC3=C(N=CC=C4)C4=CC=C3)=C1	0	5.83781	0.191328	5.83781	0.191328	0.282656	410.503	388.327	410.152	150	0	0.276593	-0.481518	0.481518	0.276593	1.10345	2.03448	2.96552	32.1666	10.1856	2.10569	-2.05562	2.24611	-1.97698	7.97836	0.254033	1.29515	1058.51	19.8907	16.1921	17.0086	14.314	9.62315	10.6087	6.55039	7.47698	4.31554	5.16758	2.86047	3.51778	-2.94	8.33685e+06	19.3796	9.50841	5.11138	172.236	9.15401	11.2662
83	CC1CCN(C2=CC=C(/C=N/NC3=NC(C4=CC=C(Cl)C=C4)=CS3)C=C2)CC1	0	5.93869	0.724807	5.93869	0.724807	0.404963	410.974	387.79	410.133	144	0	0.203377	-0.371516	0.371516	0.203377	1.10714	1.82143	2.53571	35.4957	9.98544	2.15121	-2.31691	2.25979	-2.32136	7.13556	0.438279	1.34027	925.93	19.3467	15.8071	17.3796	13.6698	9.52782	10.7854	7.1759	8.47043	5.05985	6.05878	3.27835	4.07285	-2.37	4.22137e+06	18.9686	8.75677	4.72081	174.433	4.89991	0
84	CC1CCN(C2=CC=C(/C=N/NC3=NC(C4=CC=C(F)C=C4F)=CS3)C=C2)CC1	0	13.8761	-0.630922	13.8761	0.266088	0.427142	412.509	390.333	412.153	150	0	0.203379	-0.371516	0.371516	0.203379	1.13793	1.89655	2.62069	32.1335	9.98544	2.15298	-2.31691	2.27284	-2.32136	7.13556	0.438279	1.3607	992.302	20.217	16.1077	16.9242	14.0805	9.63347	10.5131	7.29317	8.15127	5.12695	5.8739	3.34602	4.00542	-2.8	5.97609e+06	19.5136	8.69434	4.7924	172.461	4.89991	11.6344
85	C=CCSC1=NN=C(O1)COC2=C(N=CC=C3)C3=CC=C2	0	5.73496	0.21958	5.73496	0.21958	0.512803	299.355	286.251	299.073	106	0	0.276514	-0.481518	0.481518	0.276514	1.2381	2.14286	3.04762	32.1666	10.1856	2.08251	-2.05545	2.23818	-1.96568	7.98737	0.254075	1.71301	752.018	14.4934	11.2292	12.0457	10.3645	6.39227	7.37787	4.18133	5.15258	2.71981	3.53411	1.81726	2.33136	-2.34	122112	13.6343	6.40673	3.22247	125.599	9.15401	11.2662
86	C/C(C)=C\CSC1=NN=C(O1)COC2=C(N=CC=C3)C3=CC=C2	0	5.78142	0.228068	5.78142	0.228068	0.497943	327.409	310.273	327.104	118	0	0.276514	-0.481518	0.481518	0.276514	1.21739	2.08696	2.95652	32.1666	10.1856	2.08463	-2.05558	2.23943	-1.96569	7.9874	0.254074	1.63913	820.076	16.0707	13.0221	13.8385	11.2203	7.2727	8.2583	5.17413	6.14538	3.09354	3.83881	1.96666	2.77959	-2.34	273228	15.5517	7.2822	4.10243	138.329	9.15401	11.2662
87	CC1CN(C2=CC=C(/C=N/NC3=NC(C4=CC=C(F)C=C4)=CS3)C=C2)CCC1	0	13.0313	-0.247458	13.0313	0.247458	0.450194	394.519	371.335	394.163	144	0	0.203377	-0.371269	0.371269	0.203377	1.17857	1.96429	2.71429	32.1335	9.99478	2.1571	-2.32367	2.25197	-2.33598	7.13555	0.446631	1.35176	933.93	19.3467	15.8071	16.6236	13.6698	9.52782	10.4075	7.19974	8.05784	4.93324	5.68018	3.43548	4.10399	-2.73	4.15846e+06	18.6249	8.52198	4.56687	168.295	4.89991	5.81722
88	FC1=CC=C(NC(C(NNS(=O)(C2=CC=C(C(C)C)C=C2)=O)=O)=C3)C3=C1	0	13.2111	-3.89842	13.2111	0.0425166	0.598741	375.425	357.281	375.105	136	0	0.282173	-0.350484	0.350484	0.282173	1.07692	1.76923	2.42308	32.2333	10.0427	2.16823	-2.09365	2.17817	-2.41185	7.89065	0.0940682	1.72273	1056.98	18.897	14.2071	15.0236	12.2589	7.96482	9.44798	6.19794	7.88035	3.98341	5.24697	2.49749	3.3368	-2.71	725059	18.0922	6.89113	3.75859	149.997	4.98398	11.5111
89	O=[N+](C(C=C1)=CC=C1CSC2=NN=C(O2)COC3=C(N=CC=C4)C4=CC=C3)[O-]	0	10.6821	-0.42394	10.6821	0.0637972	0.258042	394.412	380.3	394.074	140	0	0.276535	-0.481518	0.481518	0.276535	1.07143	1.89286	2.71429	32.1666	10.1856	2.10282	-2.05607	2.25348	-1.9657	7.97843	-0.384446	1.35638	1109.09	19.3467	14.5178	15.3343	13.6867	8.33945	9.32505	5.79389	6.72048	3.90462	4.79423	2.546	3.28227	-3.46	4.25569e+06	17.9291	8.05176	4.09425	163.268	9.15401	11.2662
90	FC1=CC=C(NC(C(NNS(=O)(C2=C(C=CC=N3)C3=CC=C2)=O)=O)=C4)C4=C1	0	13.2555	-4.02256	13.2555	0.00729824	0.470316	384.392	371.288	384.069	136	0	0.282173	-0.350484	0.350484	0.282173	1.07407	1.92593	2.77778	32.2333	10.2026	2.19102	-2.0942	2.20618	-2.41266	7.89294	0.0940691	1.58107	1279.01	19.0183	13.7317	14.5482	12.9375	7.88124	9.3644	5.80045	7.45127	4.02154	5.32736	2.77112	3.82798	-3.3	1.86466e+06	17.1308	6.45292	3.25081	152.803	4.98398	11.5111
91	O=C(O)C1(O)C[C@@H](O)C(O)[C@H](O)C1	0	10.52	-2.14081	10.52	0.471667	0.318031	192.167	180.071	192.063	76	0	0.335386	-0.479111	0.479111	0.335386	1.15385	1.53846	1.84615	16.4146	9.79623	2.47848	-2.36829	2.28705	-2.55508	5.76989	-0.186538	2.7866	203.028	10.2236	6.79058	6.79058	5.8657	3.8662	3.8662	3.37027	3.37027	2.28019	2.28019	1.44784	1.44784	-0.69	550.802	10.3912	3.22415	1.80417	74.0558	25.5326	6.10397
92	OC1C(C(C2=CC=CC(OC)=C2)=O)N(CC(NC3=CC=CC=C3[N+]([O-])=O)=O)S(C4=CC=CC=C41)(=O)=O	0	13.5318	-4.4209	13.5318	0.0223162	0.27841	511.512	490.344	511.105	186	0	0.292243	-0.496744	0.496744	0.292243	1.08333	1.77778	2.5	32.2334	9.93917	2.47781	-2.37484	2.37974	-2.53794	7.88931	-0.383488	1.75006	1456.98	26.0348	18.8976	19.7141	17.1451	10.6523	12.0924	7.89641	9.75538	5.73079	7.63207	4.0376	5.82468	-4.13	9.3334e+07	24.9776	9.85345	4.56239	205.684	15.1602	23.5827
93	CC1CN(C2=CC=C(/C=N/NC3=NC(C4=CC=C(O)C(O)=C4)=CS3)C=C2)CCC1	0	9.63477	-0.161586	9.63477	0.145606	0.317681	408.527	384.335	408.162	150	0	0.203377	-0.50426	0.50426	0.203377	1.17241	2	2.75862	32.1335	9.99478	2.1577	-2.32367	2.31647	-2.33598	7.13556	0.403738	1.36405	1000.3	20.217	16.2462	17.0627	14.0805	9.70272	10.5824	7.39634	8.25445	5.06443	5.81137	3.49759	4.1661	-3.06	6.09007e+06	19.2649	8.52804	4.68291	173.718	15.113	0
94	FC1=CC=C(NC(C(NNS(=O)(C2=CC=C(OC(F)(F)F)C=C2)=O)=O)=C3)C3=C1	0	13.181	-4.90762	13.181	0.0303471	0.439095	417.34	406.252	417.041	148	0	0.572596	-0.405799	0.572596	0.405799	1.03571	1.71429	2.35714	32.2333	10.2258	2.30792	-2.10204	2.23434	-2.41179	7.89065	-0.274203	1.68564	1124.99	20.5267	13.6719	14.4884	13.0326	7.49663	8.9798	5.49342	7.17582	3.49395	4.75751	2.28608	3.12538	-3.12	1.40762e+06	19.6363	7.12743	4.58446	154.877	9.72084	17.2607
95	O=C(C1=CC=C(N=C(C2=CC=C(F)C=C2)N3)C3=C1)C4=CC=CC=C4	0	13.0418	-0.286477	13.0418	0.0320072	0.561441	316.335	303.231	316.101	116	0	0.1926	-0.337931	0.337931	0.1926	0.875	1.625	2.375	19.1421	10.0308	2.11322	-2.00283	2.22207	-1.99933	6.09863	0.103413	1.73491	1020.64	16.5183	12.6616	12.6616	11.7035	7.5604	7.5604	5.51938	5.51938	3.8977	3.8977	2.65153	2.65153	-3.27	607058	14.3304	5.73843	2.58448	137.348	4.98398	11.6416
96	CC1CN(C2=CC=C(/C=N/NC3=NC(C4=CC=C([N+]([O-])=O)C=C4)=CS3)C=C2)CCC1	0	10.7639	-0.4106	10.7639	0.0673566	0.327206	421.526	398.342	421.157	154	0	0.268967	-0.371269	0.371269	0.268967	1.23333	2	2.7	32.1335	9.99478	2.15799	-2.32367	2.26457	-2.33598	7.13556	-0.384431	1.34843	1030.44	20.9241	16.6929	17.5094	14.5805	9.92759	10.8072	7.49683	8.35494	5.16714	5.91408	3.56874	4.23725	-3.26	1.0208e+07	20.0307	9.0428	4.82798	178.782	4.89991	0
97	NC1=C(C#N)C(C2=CN=CC=C2)=CC(C3=CC=C(Cl)C=C3)=C1C#N	0	9.51878	0.172503	9.51878	0.172503	0.70558	330.778	319.69	330.067	114	0	0.102004	-0.396545	0.396545	0.102004	0.916667	1.54167	2.08333	35.4957	9.89973	2.1786	-2.13347	2.36651	-2.0044	6.30188	1.32454	2.34384	981.106	17.1041	12.4931	13.249	11.6514	7.084	7.46197	5.10756	5.544	3.7174	3.96938	2.55162	2.67761	-3.34	349458	15.5517	6.41763	2.67303	143.923	5.73367	12.1384
98	CCCCCCCC/C=C\CCCCCCCCCC(O)=O	0	10.3532	-0.659494	10.3532	0.336705	0.234475	310.522	272.218	310.287	130	0	0.30284	-0.48123	0.48123	0.30284	0.681818	1.09091	1.54545	16.3651	10.0647	1.95895	-2.00053	2.10655	-1.92914	5.66017	-0.136654	3.06393	258.433	16.3053	14.8239	14.8239	10.7701	9.63822	9.63822	6.43513	6.43513	4.15244	4.15244	2.70052	2.70052	-0.79	61147.5	21.21	18.2595	19.21	137.939	5.10653	0
99	BrC1=CC(CSC2=NN=C(O2)COC3=C(N=CC=C4)C4=CC=C3)=CC=C1	0	5.82296	0.208465	5.82296	0.208465	0.391108	428.311	414.199	426.999	130	0	0.276535	-0.481518	0.481518	0.276535	1.03846	1.92308	2.84615	79.9187	10.1856	2.0946	-2.05618	2.25415	-1.96569	9.10301	0.254037	1.3881	1032.67	17.7694	13.6321	16.0346	12.776	7.93968	9.71828	5.50025	7.34252	3.64649	5.02935	2.45886	3.62889	-2.38	1.70378e+06	17.0549	7.88438	4.05372	162.483	9.15401	11.2662
100	ClC1=CC(CSC2=NN=C(O2)COC3=C(N=CC=C4)C4=CC=C3)=CC=C1	0	5.98933	0.194854	5.98933	0.194854	0.429323	383.86	369.748	383.05	130	0	0.276535	-0.481518	0.481518	0.276535	1.03846	1.92308	2.84615	35.4957	10.1856	2.09478	-2.05616	2.25355	-1.96569	7.97843	0.254037	1.3881	1032.67	17.7694	13.6321	15.2045	12.776	7.93968	9.30324	5.50025	6.86328	3.64649	4.77119	2.45886	3.39513	-2.57	1.70378e+06	16.8747	7.76167	3.97606	158.919	9.15401	11.2662
101	OC1C(C(C2=CC=CC(OC)=C2)=O)N(CC(NC3=CC=C([N+]([O-])=O)C=C3)=O)S(C4=CC=CC=C41)(=O)=O	0	13.5102	-4.36784	13.5102	0.0470122	0.27841	511.512	490.344	511.105	186	0	0.269075	-0.496744	0.496744	0.269075	1.08333	1.77778	2.44444	32.2334	9.93919	2.47695	-2.37498	2.37832	-2.53783	7.88931	-0.38443	1.7011	1439.73	26.0348	18.8976	19.7141	17.1283	10.6464	12.0864	7.92613	9.78511	5.71783	7.61911	3.97631	5.7634	-4.13	9.26145e+07	24.9776	9.85345	4.68847	205.684	15.1602	17.8953
102	COC1=CC=CC=C1NC(S2)=NN=C2C3=CC4=CC(C#N)=CC=C4N3	0	9.00813	0.633187	9.00813	0.633187	0.574283	347.403	334.299	347.084	122	0	0.210075	-0.49458	0.49458	0.210075	1.16	2.04	2.88	32.1336	10.1576	2.11276	-2.06876	2.32335	-1.93041	7.18039	0.416575	1.63792	1092.24	17.2254	13.2769	14.0934	12.2627	7.53418	8.35067	5.3345	6.31202	3.75383	4.6258	2.5631	3.29044	-3.37	1.09343e+06	15.1749	6.26193	2.90694	147.27	15.0376	5.74951
103	NC1=C(C#N)C(C2=CC=C(Cl)C=C2)=CC(C3=CC=C([N+]([O-])=O)C=C3)=C1C#N	0	10.8625	-0.498746	10.8625	0.0585191	0.396832	374.787	363.699	374.057	130	0	0.268966	-0.396545	0.396545	0.268966	0.888889	1.33333	1.74074	35.4957	9.89402	2.18547	-2.13638	2.3737	-2.00496	6.30189	-0.384431	2.27807	1125.12	19.5517	13.8096	14.5655	12.9559	7.73371	8.11168	5.66985	6.10628	4.13399	4.38596	2.79224	2.91823	-3.87	1.21868e+06	17.9372	7.16689	3.29984	159.357	5.73367	12.1384
104	O=C1C2=C(O)C=C(O)C=C2OC(C3=CC(O)=C(O)C=C3)=C1O[C@H]4[C@H](O)[C@@H](O)[C@@H](O)CO4	0	13.1452	-1.7284	13.1452	0.0676066	0.276733	434.353	416.209	434.085	164	0	0.238633	-0.507678	0.507678	0.238633	0.903226	1.64516	2.35484	16.6999	10.052	2.39821	-2.34471	2.38604	-2.54644	5.87979	-0.241739	1.91879	1201.93	22.4469	15.6667	15.6667	14.6676	9.04658	9.04658	6.99907	6.99907	4.8435	4.8435	3.22911	3.22911	-3.51	7.58165e+06	20.7503	7.63163	3.59374	172.742	49.6366	40.7802
105	FC1=CC=C(NC(C(NNS(=O)(C2=CC=C(OC)C=C2)=O)=O)=C3)C3=C1	0	13.178	-3.9365	13.178	0.0348908	0.603231	363.37	349.258	363.069	130	0	0.282173	-0.496767	0.496767	0.282173	1.12	1.84	2.52	32.2333	10.2258	2.16596	-2.07904	2.16982	-2.41169	7.89065	0.0940678	1.72921	1029.22	18.0267	13.038	13.8545	11.8862	7.13381	8.61698	5.14974	6.83214	3.49608	4.75964	2.22049	3.05979	-2.91	512427	16.9307	6.53526	3.61805	142.38	9.72084	17.2607
106	CC1CN(C2=CC=C(/C=N/NC3=NC(C4=CC=C(C#N)C=C4)=CS3)C=C2)CCC1	0	8.89437	0.64606	8.89437	0.64606	0.461394	401.539	378.355	401.167	146	0	0.203377	-0.371269	0.371269	0.203377	1.2069	2	2.72414	32.1335	9.99478	2.15715	-2.32367	2.25307	-2.33598	7.13556	0.446631	1.35136	1014.67	20.0538	16.3764	17.1929	14.2078	9.81245	10.6921	7.382	8.24011	5.10301	5.84996	3.53035	4.19886	-3.17	7.21746e+06	19.1597	8.888	4.81755	174.887	4.89991	0
107	BrC(C=C1)=CC=C1CSC2=NN=C(O2)COC3=C(N=CC=C4)C4=CC=C3	0	5.8214	0.209853	5.8214	0.209853	0.391108	428.311	414.199	426.999	130	0	0.276535	-0.481518	0.481518	0.276535	1	1.84615	2.73077	79.9187	10.1856	2.09369	-2.05612	2.25191	-1.96569	9.103	0.254037	1.37891	1015.42	17.7694	13.6321	16.0346	12.776	7.93968	9.71828	5.49679	7.33906	3.67072	5.08899	2.41275	3.41335	-2.38	1.73852e+06	17.0549	7.88438	4.05372	162.483	9.15401	11.2662
108	FC1=CC(F)=CC=C1CSC2=NN=C(O2)COC3=C(N=CC=C4)C4=CC=C3	0	13.6486	-0.609814	13.6486	0.0914255	0.445823	385.395	372.291	385.07	136	0	0.276537	-0.481518	0.481518	0.276537	1.03704	1.92593	2.81481	32.1666	10.1856	2.11045	-2.05644	2.25561	-1.96573	7.97843	0.254033	1.39124	1082.19	18.6396	13.9327	14.7492	13.1867	8.04533	9.03093	5.60606	6.53265	3.76141	4.62869	2.46527	3.23204	-3	2.48509e+06	17.4156	7.70914	4.0572	156.947	9.15401	22.9007
109	FC1=CC=C(NC(C(NNS(=O)(C2=CC=C([N+]([O-])=O)C=C2)=O)=O)=C3)C3=C1	0	13.1691	-4.12102	13.1691	0.0249995	0.459934	378.341	367.253	378.043	134	0	0.282173	-0.350484	0.350484	0.282173	1.11538	1.80769	2.46154	32.2333	10.2258	2.17783	-2.07052	2.17117	-2.41174	7.89065	-0.384471	1.73213	1108.77	18.897	12.8935	13.71	12.2589	7.11019	8.59336	5.22522	6.90762	3.48418	4.74774	2.21262	3.05192	-3.31	725059	17.511	6.53624	3.52693	145.555	4.98398	11.5111
110	O=C(C1=CC=C(N=C(C2=CC=C(Cl)C=C2Cl)N3)C3=C1)C4=CC=CC=C4	0	12.5883	-0.0248377	12.5883	0.0248377	0.467563	367.235	355.139	366.033	122	0	0.1926	-0.337886	0.337886	0.1926	0.88	1.68	2.44	35.4968	10.0308	2.12806	-2.00678	2.29807	-1.99934	6.35918	0.103414	1.75936	1087.51	17.3885	12.9622	14.4741	12.1142	7.66605	8.42198	5.63666	6.48029	3.9663	4.5141	2.71614	3.21413	-2.62	858586	15.8815	6.35532	3.04177	153.789	4.98398	5.8244
111	ClC(C=C1Cl)=CC=C1CSC2=NN=C(O2)COC3=C(N=CC=C4)C4=CC=C3	0	6.17588	0.171576	6.17588	0.171576	0.369247	418.305	405.201	417.011	136	0	0.276536	-0.481518	0.481518	0.276536	1.03704	1.92593	2.81481	35.4968	10.1856	2.10511	-2.05692	2.28338	-1.9657	7.9785	0.254037	1.39124	1082.19	18.6396	13.9327	16.261	13.1867	8.04533	9.78686	5.60606	7.37629	3.76141	5.21563	2.46527	3.8042	-2.28	2.48509e+06	18.1005	8.16696	4.34987	169.222	9.15401	11.2662
112	CC1CCN(C2=CC=C(/C=N/NC3=NC(C4=CC=CC=C4)=CS3)C=C2)CC1	0	4.58004	0.795518	4.58004	0.795518	0.472551	376.529	352.337	376.172	138	0	0.203377	-0.371516	0.371516	0.203377	1.07407	1.81481	2.55556	32.1335	9.98544	2.15099	-2.31691	2.24764	-2.32136	7.13555	0.438279	1.34124	878.191	18.4765	15.5065	16.323	13.276	9.42816	10.3078	7.03503	7.89313	4.98942	5.73637	3.26662	3.93512	-2.66	2.98909e+06	17.7388	8.35446	4.54859	164.13	4.89991	0
113	ClC1=CC=C(C2=C(C#N)C(N)=C(C#N)C(C3=CC=NC=C3)=C2)C=C1	0	9.52112	0.179872	9.52112	0.179872	0.70558	330.778	319.69	330.067	114	0	0.102003	-0.396545	0.396545	0.102003	0.833333	1.33333	1.83333	35.4957	9.89787	2.17742	-2.13465	2.36722	-2.00367	6.30188	1.32655	2.34384	981.106	17.1041	12.4931	13.249	11.6514	7.084	7.46197	5.10175	5.53819	3.73618	3.98816	2.56101	2.687	-3.34	349458	15.5517	6.41763	2.67303	143.923	5.73367	12.1384
114	O=C(C1=CC=C(N=C(C2=CC=C(Cl)C=C2)N3)C3=C1)C4=CC=CC=C4	0	12.5553	0.000132342	12.5553	0.000132342	0.529493	332.79	319.686	332.072	116	0	0.1926	-0.337931	0.337931	0.1926	0.875	1.625	2.375	35.4957	10.0308	2.11266	-2.0029	2.23187	-1.99933	6.30175	0.103414	1.73491	1020.64	16.5183	12.6616	13.4176	11.7035	7.5604	7.93837	5.51938	5.95582	3.8977	4.14968	2.65153	2.77752	-2.91	607058	14.6677	5.946	2.7013	143.486	4.98398	5.8244
115	FC(C=C1)=CC=C1N2N=NC(CSC3=NN=C(O3)COC4=C(N=CC=C5)C5=CC=C4)=C2	0	13.0545	-0.298578	13.0545	0.142854	0.351928	434.456	419.336	434.096	154	0	0.276593	-0.481518	0.481518	0.276593	1	1.87097	2.77419	32.1666	10.1856	2.11032	-2.05563	2.24804	-1.9657	7.97836	0.254033	1.19036	1315.73	21.0454	16.0511	16.8676	15.2423	9.33377	10.3194	6.50119	7.42779	4.37068	5.22272	2.90728	3.56458	-3.79	2.78518e+07	19.19	8.52259	4.38194	179.633	9.15401	17.0834
116	C12=CC=CC(OCC3=NN=C(SCC4=CC=CC=C4)O3)=C1N=CC=C2	0	5.81343	0.21685	5.81343	0.21685	0.478058	349.415	334.295	349.088	124	0	0.276535	-0.481518	0.481518	0.276535	0.92	1.8	2.72	32.1666	10.1856	2.09203	-2.056	2.24753	-1.96569	7.97842	0.254037	1.39329	967.255	16.8991	13.3315	14.1479	12.3821	7.84002	8.82561	5.35593	6.28252	3.60029	4.48989	2.40635	3.14262	-2.86	1.22392e+06	15.6551	7.35693	3.80072	148.616	9.15401	11.2662
117	C[C@H]1[C@H](O)[C@@H](O)[C@@H](O)[C@H](OC2=C(C3=CC=C(O)C=C3)OC4=CC(O)=CC(O)=C4C2=O)O1	0	13.2043	-1.69224	13.2043	0.0401721	0.347581	432.381	412.221	432.106	164	0	0.238633	-0.507966	0.507966	0.238633	0.903226	1.58065	2.25806	16.7051	9.99834	2.43515	-2.38386	2.36928	-2.58031	5.8783	-0.267859	1.89824	1169.48	22.4469	16.1671	16.1671	14.6676	9.35577	9.35577	7.27356	7.27356	5.08955	5.08955	3.40503	3.40503	-3.31	7.6523e+06	20.9424	7.74501	3.65822	174.313	44.53	46.5297
118	OC1C(C(C2=CC=CC(OC)=C2)=O)N(CC(NC3=CC=CC(Br)=C3)=O)S(C4=CC=CC=C41)(=O)=O	0	13.5115	-4.27799	13.5115	0.104069	0.459667	545.411	524.243	544.03	176	0	0.244198	-0.496744	0.496744	0.244198	1.05882	1.79412	2.52941	79.9187	9.93919	2.47678	-2.37502	2.37827	-2.53784	9.10302	-0.116477	1.74469	1360.83	24.4575	18.0119	20.4144	16.2176	10.2466	12.4796	7.63249	10.4071	5.46433	7.85886	3.87607	6.06239	-3.05	3.7079e+07	24.0866	9.66953	4.62207	204.898	15.1602	17.8953
119	CC1CN(C2=CC=C(/C=N/NC3=NC(C4=CC=CC=C4)=CS3)C=C2)CCC1	0	4.58103	0.780798	4.58103	0.780798	0.472551	376.529	352.337	376.172	138	0	0.203377	-0.371269	0.371269	0.203377	1.14815	1.96296	2.74074	32.1335	9.99478	2.15686	-2.32367	2.24766	-2.33598	7.13555	0.446631	1.35347	886.191	18.4765	15.5065	16.323	13.276	9.42816	10.3078	7.05887	7.91698	4.8628	5.60975	3.42374	4.09225	-2.66	2.94457e+06	17.7388	8.35446	4.54859	164.13	4.89991	0
120	NC1=C(C#N)C(C2=CC([N+]([O-])=O)=CC=C2)=CC(C3=CC=C(Cl)C=C3)=C1C#N	0	11.0869	-0.511251	11.0869	0.0360705	0.396832	374.787	363.699	374.057	130	0	0.269545	-0.396545	0.396545	0.269545	0.925926	1.51852	2.07407	35.4957	9.89327	2.19162	-2.1364	2.3772	-2.00665	6.30189	-0.384393	2.3355	1142.37	19.5517	13.8096	14.5655	12.9559	7.73371	8.11168	5.6733	6.10974	4.11284	4.36481	2.81655	2.94253	-3.87	1.21188e+06	17.9372	7.16689	3.29984	159.357	5.73367	12.1384
121	ClC(C=C1)=CC=C1CSC2=NN=C(O2)COC3=C(N=CC=C4)C4=CC=C3	0	5.88781	0.198604	5.88781	0.198604	0.429323	383.86	369.748	383.05	130	0	0.276535	-0.481518	0.481518	0.276535	1	1.84615	2.73077	35.4957	10.1856	2.0938	-2.05611	2.25152	-1.96569	7.97843	0.254037	1.37891	1015.42	17.7694	13.6321	15.2045	12.776	7.93968	9.30324	5.49679	6.85982	3.67072	4.8123	2.41275	3.275	-2.57	1.73852e+06	16.8747	7.76167	3.97606	158.919	9.15401	11.2662
122	FC1=CC=C(NC(C(NNS(=O)(C2=CC=C(C#N)C=C2)=O)=O)=C3)C3=C1	0	13.1669	-3.99036	13.1669	0.0723411	0.616921	358.354	347.266	358.054	126	0	0.282173	-0.350484	0.350484	0.282173	1.12	1.84	2.52	32.2333	10.2258	2.16505	-2.07202	2.1631	-2.41177	7.89065	0.0940683	1.74255	1098.61	18.0267	12.577	13.3935	11.8862	6.99505	8.47821	5.11039	6.79279	3.42006	4.68362	2.17424	3.01354	-3.22	512427	16.6313	6.35064	3.49692	141.659	4.98398	11.5111
123	CCCSC1=NN=C(O1)COC2=C(N=CC=C3)C3=CC=C2	0	5.75512	0.245409	5.75512	0.245409	0.64694	301.371	286.251	301.088	108	0	0.276206	-0.481518	0.481518	0.276206	1.19048	2.09524	3	32.1666	10.1856	2.08414	-2.05559	2.23907	-1.96569	7.98586	0.254047	1.70014	724.27	14.4934	11.6518	12.4683	10.3645	6.78289	7.76848	4.43012	5.47628	2.82481	3.84912	1.87642	2.50884	-2.08	122112	13.8827	6.58124	3.33197	126.288	9.15401	11.2662
124	FC1=CC(NC(S2)=NN=C2C3=CC4=CC(C#N)=CC=C4N3)=CC=C1	0	13.2195	-0.311432	13.2195	0.311432	0.580038	335.367	325.287	335.064	116	0	0.209975	-0.352507	0.352507	0.209975	1.125	2.04167	2.875	32.1336	10.1576	2.1026	-1.99912	2.3003	-1.89142	7.18035	0.628223	1.63522	1075.97	16.5183	12.2467	13.0632	11.7078	7.1048	7.9213	5.14456	6.12208	3.48114	4.35311	2.3897	3.12493	-3.24	608028	14.3585	5.75563	2.70626	139.957	10.3008	5.81722
125	ClC1=CC=CC=C1NC(S2)=NN=C2C3=CC4=CC(C#N)=CC=C4N3	0	8.98724	0.628606	8.98724	0.628606	0.546791	351.822	341.742	351.035	116	0	0.210013	-0.352507	0.352507	0.210013	1.125	2	2.83333	35.4957	10.1576	2.10775	-2.0236	2.31555	-1.89177	7.18044	1.09222	1.65051	1075.97	16.5183	12.2467	13.8191	11.7247	7.11079	8.30525	5.11406	6.49878	3.52071	4.72227	2.37777	3.28809	-2.88	636703	14.6959	5.96341	2.71115	146.095	10.3008	0
126	C[C@]12CC[C@H](O)C(C)(C)[C@@H]1CC[C@]3(C)[C@@H]2CC=C4[C@@]3(C)CC[C@]5(C(O)=O)[C@H]4CC(C)(C)CC5	0	12.7532	-0.553469	12.7532	0.0301127	0.409055	456.711	408.327	456.36	186	0	0.309742	-0.480806	0.480806	0.309742	0.878788	1.54545	2.21212	16.3683	9.33303	2.68705	-2.70762	2.75265	-2.64641	5.76336	-0.205081	1.59782	884.973	24.2423	22.2605	22.2605	15.1409	13.7614	13.7614	15.0525	15.0525	13.0421	13.0421	10.6158	10.6158	-0.83	1.36442e+07	23.8906	6.89007	2.86768	201.354	10.2131	0
127	O=C(OC)/C=C/C1=CC(OC)=C(O)C=C1	0	10.8169	-0.428665	10.8169	0.0627019	0.604972	208.213	196.117	208.074	80	0	0.329985	-0.504254	0.504254	0.329985	1.4	2.13333	2.73333	16.5227	10.1615	2.00292	-2.02808	2.26091	-1.92859	5.86555	-0.134275	2.87129	382.174	11.2591	8.55871	8.55871	7.16823	4.30119	4.30119	2.78778	2.78778	1.81683	1.81683	1.03019	1.03019	-1.97	2341.09	11.1067	5.04647	3.01652	87.7494	14.5803	0
128	FC(C=C1)=CC=C1CSC2=NN=C(O2)COC3=C(N=CC=C4)C4=CC=C3	0	12.9095	-0.251018	12.9095	0.166464	0.463222	367.405	353.293	367.079	130	0	0.276535	-0.481518	0.481518	0.276535	1	1.84615	2.73077	32.1666	10.1856	2.09424	-2.05607	2.2489	-1.96569	7.97842	0.254037	1.37891	1015.42	17.7694	13.6321	14.4486	12.776	7.93968	8.92528	5.49679	6.42339	3.67072	4.56032	2.41275	3.14902	-2.93	1.73852e+06	16.5337	7.53077	3.83064	152.781	9.15401	17.0834
129	CCCCCC/C=C\CCCCCCCC(O)=O	0	10.2915	-0.665735	10.2915	0.331015	0.356164	254.414	224.174	254.225	106	0	0.30284	-0.48123	0.48123	0.30284	0.833333	1.33333	1.88889	16.3651	10.0854	1.95265	-1.98102	2.08244	-1.92844	5.66017	-0.136653	3.05585	209.143	13.4768	11.9954	11.9954	8.77006	7.63822	7.63822	5.02092	5.02092	3.15244	3.15244	1.99341	1.99341	-0.79	8372.6	17.21	14.2717	15.21	112.48	5.10653	0
130	OC(C(C/C=C(C)/C)(O)C1(O)C(/C=C(C)/C)=O)=C(C(CC(C)C)=O)C1=O	0	12.8244	-2.94219	12.8244	0.0587565	0.276646	364.438	336.214	364.189	144	0	0.226455	-0.50817	0.50817	0.226455	1.07692	1.61538	2.03846	16.3944	9.76974	2.67883	-2.34048	2.44222	-2.6065	6.33547	-0.168142	3.62928	716.583	20.4472	16.2127	16.2127	11.7843	8.57752	8.57752	7.7161	7.7161	4.23733	4.23733	2.86449	2.86449	-2.05	197884	21.9918	7.67765	3.7112	153.466	15.3196	11.3323
131	NC1=C(C#N)C(C2=CC=C(Cl)C=C2)=CC(C3=CC=C(Cl)C=C3)=C1C#N	0	9.55007	0.168889	9.55007	0.168889	0.597029	364.235	353.147	363.033	120	0	0.102003	-0.396545	0.396545	0.102003	0.68	1.04	1.36	35.4968	9.89499	2.17868	-2.13753	2.37221	-2.00316	6.30513	1.43742	2.326	943.262	17.9743	12.9239	14.4357	12.0452	7.33394	8.08987	5.37276	6.24563	3.90008	4.40404	2.65898	2.91096	-2.98	494501	16.8631	6.86955	3.16451	155.007	5.73367	12.1384
132	C12=CC=CC(OCC3=NN=C(SCC4=CN(C5=CC=CC=C5)N=N4)O3)=C1N=CC=C2	0	5.84008	0.174045	5.84008	0.174045	0.366745	416.466	400.338	416.106	148	0	0.276593	-0.481518	0.481518	0.276593	0.933333	1.83333	2.76667	32.1666	10.1856	2.10864	-2.05562	2.24752	-1.9657	7.97836	0.254033	1.1956	1265.49	20.1752	15.7504	16.5669	14.8485	9.2341	10.2197	6.36033	7.28692	4.30025	5.15229	2.89418	3.55149	-3.72	1.97057e+07	18.3176	8.3369	4.01059	175.468	9.15401	11.2662
133	C[N+]1=CC=CC(C([O-])=O)=C1	0	10.2287	-1.14241	10.2287	0.199074	0.459811	137.138	130.082	137.048	52	0	0.177119	-0.544575	0.544575	0.177119	1.7	2.4	2.8	16.3656	10.2792	1.957	-1.96446	1.89038	-2.30865	5.84282	-0.671299	3.0699	257.538	7.56048	5.57311	5.57311	4.69838	2.86588	2.86588	2.04556	2.04556	1.17541	1.17541	0.708656	0.708656	-1.38	178.193	6.73601	2.4732	1.31284	58.5467	9.90106	7.04767
134	CCCCCCCC/C=C\CCCCCCCC(N)=O	0	10.5463	-0.164234	10.5463	0.164234	0.311999	281.484	246.204	281.272	118	0	0.216913	-0.36968	0.36968	0.216913	0.75	1.2	1.7	16.146	10.077	1.93848	-1.98948	2.09182	-2.08878	5.73068	-0.117642	3.06616	235.573	14.8911	13.5398	13.5398	9.77006	8.70329	8.70329	5.8006	5.8006	3.68498	3.68498	2.36997	2.36997	-0.79	22676.5	19.21	16.2649	17.21	125.755	5.73367	0
135	O=C(C1=CC=C(N=C(C2=CC=C(O)C=C2)N3)C3=C1)C4=CC=CC=C4	0	12.5422	-0.0154783	12.5422	0.0154783	0.557835	314.344	300.232	314.106	116	0	0.1926	-0.507966	0.507966	0.1926	0.875	1.625	2.375	16.2547	10.0308	2.11292	-2.00293	2.2337	-1.99933	6.09865	0.103412	1.73491	1018.64	16.5183	12.7309	12.7309	11.7035	7.59503	7.59503	5.55936	5.55936	3.92079	3.92079	2.66307	2.66307	-3.4	607058	14.2087	5.66409	2.54287	137.977	10.0905	11.5739
136	FC1=CC=C(NC(C(NNS(=O)(C2=CC=CC(Cl)=C2)=O)=O)=C3)C3=C1	0	13.1547	-3.96291	13.1547	0.0874019	0.618848	367.789	356.701	367.019	124	0	0.282173	-0.350484	0.350484	0.282173	1.125	1.91667	2.66667	35.4957	10.2258	2.16727	-2.07405	2.16953	-2.41179	7.8907	0.0940689	1.76347	1033.38	17.3196	12.0077	13.5801	11.3482	6.71042	8.57155	4.93158	7.05042	3.23273	4.71315	2.09977	3.2395	-2.42	290149	16.4382	6.23245	3.40114	141.205	4.98398	11.5111
137	COC1=C(O)C=CC(/C=C2CC(N(C(CN3CCOCC3)=O)C\2=O)=O)=C1	0	12.517	-0.596943	12.517	0.015032	0.613249	360.366	340.206	360.132	138	0	0.26334	-0.504254	0.504254	0.26334	1.30769	2.03846	2.73077	16.4792	10.0931	2.38402	-2.26371	2.28664	-2.46029	6.24027	-0.149372	1.74214	766.945	18.6814	14.4349	14.4349	12.4904	8.27125	8.27125	6.0942	6.0942	4.32552	4.32552	2.94603	2.94603	-2.71	846144	18.0922	7.67163	3.75859	150.135	14.5803	0
138	O=C1C(C(CC(C)C)=O)=C(O)C(C/C=C(C)/C)=C(O)[C@@]1(O)C/C=C(C)\C	0	12.8597	-2.23979	12.8597	0.0118425	0.464702	362.466	332.226	362.209	144	0	0.209299	-0.508269	0.508269	0.209299	1.07692	1.61538	2.07692	16.3476	9.76406	2.49006	-2.31832	2.37799	-2.46324	6.24931	-0.13485	3.57275	710.683	20.2317	16.5115	16.5115	11.9123	8.84652	8.84652	7.73251	7.73251	4.19558	4.19558	2.7068	2.7068	-2.14	213705	21.9019	8.49486	4.72672	154.98	15.3196	17.0914
139	O=C(C1=C(O)C=C(O)C=C1O2)C(O[C@H]3[C@H](O)[C@@H](O)[C@H](CO)O3)=C2C4=CC(O)=C(O)C=C4	0	13.146	-1.6234	13.146	0.0684037	0.27566	434.353	416.209	434.085	164	0	0.238633	-0.507678	0.507678	0.238633	0.935484	1.67742	2.32258	16.7136	10.0811	2.44392	-2.18592	2.38931	-2.35943	5.87981	-0.116635	1.92186	1201.93	22.4469	15.6667	15.6667	14.7056	9.05164	9.05164	6.9555	6.9555	4.8878	4.8878	3.30888	3.30888	-3.51	8.7811e+06	20.7503	7.63163	3.48803	172.742	49.6366	40.7802
140	CC1CN(C2=CC=C(/C=N/NC3=NC(C4=CC=C(O)C=C4)=CS3)C=C2)CCC1	0	9.38397	0.252542	9.38397	0.252542	0.462842	392.528	368.336	392.167	144	0	0.203377	-0.507966	0.507966	0.203377	1.17857	1.96429	2.71429	32.1335	9.99478	2.15707	-2.32367	2.26149	-2.33598	7.13556	0.44663	1.35176	933.93	19.3467	15.8764	16.6929	13.6698	9.56245	10.4421	7.23972	8.09783	4.95632	5.70326	3.44702	4.11553	-2.86	4.15846e+06	18.5008	8.43767	4.5118	168.924	10.0064	5.74951
141	CCCCCCCCCCCCCC(O)=O	0	10.2596	-0.656552	10.2596	0.344264	0.488351	228.376	200.152	228.209	96	0	0.30284	-0.48123	0.48123	0.30284	0.75	1.125	1.5	16.3651	10.0538	1.9606	-2.01122	2.11173	-1.92939	5.66015	-0.136652	2.90471	154.814	12.0626	10.8407	10.8407	7.77006	6.98839	6.98839	4.67927	4.67927	2.9942	2.9942	1.94044	1.94044	-0.53	3073.48	15.47	12.5391	13.47	100.439	5.10653	0
142	O=C1/C(C2=CC=CC=C2N1)=N\N=C\C3=CC=C(C(OC)=C3)OCC4=CN(CC5=C(C)C=CC=C5)N=N4	0	12.1521	-0.272673	12.1521	0.249744	0.303362	480.528	456.336	480.191	180	0	0.276404	-0.492846	0.492846	0.276404	1.05556	1.88889	2.75	16.5143	10.1051	2.2481	-2.0965	2.28257	-2.13324	6.53331	-0.109612	1.23413	1473.88	24.9072	19.8806	19.8806	17.6017	11.3663	11.3663	8.2258	8.2258	5.75293	5.75293	3.83437	3.83437	-4.79	2.51417e+08	22.9754	10.2243	4.99622	207.646	14.7905	12.3008
143	O=C1/C(C2=CC=CC=C2N1)=N\N=C\C3=CC=C(C(OC)=C3)OCC4=CN(CC5=C(F)C=CC=C5)N=N4	0	13.8659	-0.291191	13.8659	0.155994	0.302517	484.491	463.323	484.166	180	0	0.276404	-0.492846	0.492846	0.276404	1.08333	1.91667	2.77778	19.1422	10.1342	2.24816	-2.0961	2.28252	-2.13324	6.53331	-0.109612	1.23413	1480.05	24.9072	19.2585	19.2585	17.6017	11.0553	11.0553	7.89072	7.89072	5.44952	5.44952	3.6735	3.6735	-4.86	2.51417e+08	22.9088	10.1801	4.96974	205.447	14.7905	18.118
144	O=C1/C(C2=CC=CC=C2N1)=N\N=C\C3=CC=C(C(OC)=C3)OCC4=CN(CC5=CC=C(F)C=C5)N=N4	0	13.0772	-0.287707	13.0772	0.189869	0.302517	484.491	463.323	484.166	180	0	0.276404	-0.492846	0.492846	0.276404	1.08333	1.91667	2.75	19.1421	10.1342	2.24807	-2.09597	2.28231	-2.13324	6.53331	-0.109612	1.22428	1462.8	24.9072	19.2585	19.2585	17.5849	11.0493	11.0493	7.92578	7.92578	5.41717	5.41717	3.64923	3.64923	-4.86	2.4653e+08	22.9088	10.1801	5.11888	205.447	14.7905	18.118
145	O=C1/C(C2=CC=CC=C2N1C3=CC=C(Br)C=C3)=N\N=C\C4=CC=C(C=C4)OCC5=CN(CC6=CC=CC=C6)N=N5	0	13.2987	-0.217481	13.2987	0.217481	0.159682	591.469	568.285	590.107	196	0	0.28357	-0.487168	0.487168	0.28357	0.875	1.625	2.425	79.9187	10.1314	2.34496	-2.16298	2.35666	-2.24794	9.103	-0.111119	1.09562	1696.41	27.313	21.2616	22.8476	19.6362	12.6018	13.3948	9.07807	9.99375	6.29542	6.82408	4.35561	4.61994	-4.89	2.48796e+09	25.3915	11.465	5.59534	238.937	4.73686	18.0503
146	O=C1/C(C2=CC=CC=C2N1C3=CC=C(Br)C=C3)=N\N=C\C4=CC=C(C=C4)OCC5=CN(CC6=C(C)C=CC=C6)N=N5	0	13.3135	-0.217356	13.3135	0.217356	0.14983	605.496	580.296	604.122	202	0	0.28357	-0.487168	0.487168	0.28357	0.926829	1.68293	2.4878	79.9187	10.1051	2.34504	-2.16298	2.35682	-2.24794	9.103	-0.111119	1.09267	1760.03	28.1832	22.1843	23.7703	20.0468	13.0185	13.8115	9.51896	10.4346	6.70162	7.23028	4.54715	4.81148	-4.89	3.61615e+09	26.3387	11.6916	5.8506	245.302	4.73686	18.0503
147	O=C1/C(C2=CC=CC=C2N1C3=CC=C(Br)C=C3)=N\N=C\C4=CC=C(C=C4)OCC5=CN(CC6=CC=C(C)C=C6)N=N5	0	13.3108	-0.217391	13.3108	0.217391	0.14983	605.496	580.296	604.122	202	0	0.28357	-0.487168	0.487168	0.28357	0.926829	1.68293	2.46341	79.9187	10.1314	2.34501	-2.16298	2.35676	-2.24794	9.103	-0.111119	1.08587	1742.78	28.1832	22.1843	23.7703	20.03	13.0125	13.8055	9.57807	10.4937	6.5732	7.10186	4.46568	4.73001	-4.89	3.54569e+09	26.3387	11.6916	5.99758	245.302	4.73686	18.0503
148	O=C1/C(C2=CC=CC=C2N1C3=CC=C(Br)C=C3)=N\N=C\C4=CC=C(C=C4)OCC5=CN(CC6=C(F)C=CC=C6)N=N5	0	13.8867	-0.279473	13.8867	0.217013	0.152587	609.459	587.283	608.097	202	0	0.28357	-0.487168	0.487168	0.28357	0.926829	1.68293	2.4878	79.9187	10.1314	2.34507	-2.16298	2.35681	-2.24794	9.103	-0.111119	1.09267	1766.45	28.1832	21.5622	23.1482	20.0468	12.7074	13.5004	9.18388	10.0996	6.3982	6.92687	4.38628	4.65061	-4.96	3.61615e+09	26.2723	11.648	5.82432	243.103	4.73686	23.8675
149	O=C(NC1=CC=CC(Cl)=C1)CSC2=NC3=CC=CC=C3C=C2C4=NC5=C(C=CC=C5)N4	1	12.5231	-0.127054	12.5231	0.127054	0.318204	444.947	427.811	444.081	152	0	0.234294	-0.337868	0.337868	0.234294	0.935484	1.74194	2.58065	35.4957	10.1408	2.15054	-2.0939	2.32312	-2.13752	7.99596	-0.113359	1.46279	1382.43	21.2085	16.3015	17.874	15.153	9.6873	11.0509	6.98354	8.38403	4.78185	6.00811	3.35551	4.35978	-3.35	2.14944e+07	19.6039	8.41377	4.26054	187.425	10.3008	10.8504
150	FC1=CC=C(NC(C(NNS(=O)(C2=CC=C(C(F)(F)F)C=C2)=O)=O)=C3)C3=C1	1	13.1646	-4.59818	13.1646	0.036371	0.463796	401.341	390.253	401.046	142	0	0.415911	-0.350484	0.415911	0.350484	1	1.66667	2.2963	32.2333	10.2012	2.30297	-2.09531	2.29162	-2.41201	7.89065	-0.137174	1.72687	1106.14	19.8196	13.2637	14.0801	12.5595	7.33839	8.82155	5.49634	7.17875	3.61829	4.88185	2.28868	3.12799	-2.92	935744	18.8588	6.66765	4.08929	149.764	4.98398	11.5111
151	BrC(C=C(Br)C=C1)=C1/C(CSC2=NC3=C(C4=CC=CC=C4N3)N=N2)=N\C5=NN=C(S5)C6=CC=C(Br)C=C6OC	1	5.54119	0.490244	5.54119	0.490244	0.12982	746.308	730.18	742.841	194	0	0.231735	-0.495978	0.495978	0.231735	0.974359	1.79487	2.64103	79.9208	10.1348	2.16277	-2.0825	2.36655	-2.0625	9.10896	0.415865	1.33414	1871.93	26.9321	20.0225	26.4135	18.9787	11.4262	15.6073	8.16791	12.7521	5.72149	9.06341	3.92036	7.04728	-2.71	1.21715e+09	26.5094	11.4155	5.63759	255.68	9.72084	11.2662
152	BrC(C=C(C1=CC=CC=C1)C=C2)=C2/C(CSC3=NC4=C(C5=CC=CC=C5N4)N=N3)=N\C6=NN=C(S6)C7=CC(C=CC=C8)=C8C=C7	1	5.03968	0.501574	5.03968	0.501574	0.132849	684.648	662.472	683.056	216	0	0.231733	-0.337701	0.337701	0.231733	0.733333	1.53333	2.42222	79.9187	10.0244	2.15767	-2.10198	2.3316	-2.06458	9.10334	0.879517	1.14124	2365.97	30.1664	23.5545	26.7735	22.175	14.1739	16.769	10.3217	13.0745	7.469	9.84021	5.24458	7.32937	-4.77	5.24054e+10	27.7556	11.9629	5.63529	274.205	4.98398	10.5243
153	BrC(C=C(Br)C=C1)=C1/C(CSC2=NC3=C(C4=CC=CC=C4N3)N=N2)=N\C5=NN=C(S5)C6=C([N+]([O-])=O)C=CC=C6	1	11.4856	-0.431848	11.4856	0.0346007	0.0798379	682.383	668.271	679.905	192	0	0.279188	-0.337701	0.337701	0.279188	1.02564	1.84615	2.69231	79.9198	10.1348	2.19133	-2.08155	2.35	-2.0625	9.1082	-0.383698	1.34058	1906.35	26.9321	19.5774	24.3824	18.9575	11.3029	14.691	8.09756	11.766	5.65866	8.50734	3.89231	6.68313	-3.59	1.22109e+09	25.6754	10.8822	5.3221	244.987	4.98398	5.5167
154	N#CC1=CC=C2C(C=C(C3=NN=C(NC4=CC=CC([N+]([O-])=O)=C4)S3)N2)=C1	1	10.8538	-0.447729	10.8538	0.00338267	0.414248	362.374	352.294	362.059	126	0	0.271003	-0.352507	0.352507	0.271003	1.19231	2.07692	2.88462	32.1336	10.1576	2.11519	-2.00161	2.30582	-1.91928	7.18036	-0.384379	1.60911	1173.43	18.0956	13.1324	13.9489	12.6185	7.50458	8.32107	5.44165	6.41917	3.71349	4.58547	2.52069	3.25593	-3.77	1.5136e+06	15.74	6.26839	2.96502	150.445	10.3008	0
155	O=C(C1=C(O)C=C(O[C@H]2[C@H](O)[C@@H](O)[C@H](O)[C@@H](CO)O2)C=C1O)CCC3=CC=C(O)C=C3	1	12.4774	-1.6725	12.4774	0.0150694	0.287564	436.413	412.221	436.137	168	0	0.228728	-0.507967	0.507967	0.228728	0.935484	1.54839	2.12903	16.7056	9.98996	2.44388	-2.39087	2.35066	-2.5957	6.01006	-0.277076	1.70579	887.872	22.7064	16.3274	16.3274	14.7056	9.55176	9.55176	7.24128	7.24128	5.02684	5.02684	3.28479	3.28479	-2.89	6.27914e+06	22.7876	9.49881	5.06199	176.715	45.2194	52.9774
156	BrC(C=C1)=CC(Br)=C1/C(CSC2=NC3=C(C4=CC=CC=C4N3)N=N2)=N\C5=NN=C(S5)C6=CC=C([N+]([O-])=O)C=C6	1	10.9659	-0.43576	10.9659	0.016901	0.0798379	682.383	668.271	679.905	192	0	0.268968	-0.337701	0.337701	0.268968	1.02564	1.84615	2.64103	79.9198	10.1348	2.15462	-2.08151	2.3185	-2.0625	9.1082	-0.384431	1.30806	1889.1	26.9321	19.5774	24.3824	18.9407	11.2969	14.685	8.12729	11.7958	5.65258	8.51704	3.81216	6.57434	-3.59	1.21567e+09	25.6754	10.8822	5.45365	244.987	4.98398	10.5243
157	OC(/C=C/C(C=C1)=CC(OC)=C1O/C(C(O)=O)=C\C2=CC=C(O)C(OC)=C2)=O	1	11.5825	-1.31579	11.5825	0.0795213	0.467377	386.356	368.212	386.1	146	0	0.371333	-0.504254	0.504254	0.371333	0.892857	1.53571	2.14286	16.5325	10.1422	2.14674	-2.11626	2.31415	-2.08067	5.90429	-0.134692	2.36047	943.217	20.6814	15.079	15.079	13.3329	7.92616	7.92616	5.42896	5.42896	3.53828	3.53828	2.22837	2.22837	-3.94	1.28186e+06	20.3729	9.12949	5.27684	160.075	29.5302	0
158	BrCCCCCSC1=NN=C(O1)COC2=C(N=CC=C3)C3=CC=C2	1	5.80303	0.242891	5.80303	0.242891	0.286513	408.321	390.177	407.03	126	0	0.276206	-0.481518	0.481518	0.276206	1.08333	2	2.91667	79.9187	10.1856	2.0882	-2.05589	2.24147	-1.96571	9.08887	0.25404	1.53209	775.876	16.6147	13.1511	15.5536	11.8645	7.84304	9.95011	5.17976	7.01892	3.39866	4.86412	2.21985	3.39311	-1.6	531282	17.2304	9.03264	4.70404	152.886	9.15401	11.2662
159	O=C(C1=C(O)C=C(O)C=C1O2)C(O[C@H]3[C@H](O)[C@@H](O)[C@H](O)[C@@H](CO)O3)=C2C4=CC(O)=C(O)C=C4	1	13.2469	-1.85428	13.2469	0.0201141	0.228875	464.379	444.219	464.095	176	0	0.238633	-0.507678	0.507678	0.238633	0.878788	1.60606	2.27273	16.7079	9.99127	2.45052	-2.39036	2.38869	-2.59779	5.87983	-0.277225	1.90903	1250.2	24.0242	16.6913	16.6913	15.6163	9.64317	9.64317	7.44609	7.44609	5.23772	5.23772	3.5109	3.5109	-3.55	1.90755e+07	22.6371	8.42257	3.89878	183.901	54.7431	46.8841
160	O=C(O)CCCCCCCCCCCCCCCO	1	10.3055	-0.667603	10.3055	0.329644	0.430717	272.429	240.173	272.235	114	0	0.30284	-0.48123	0.48123	0.30284	0.578947	0.894737	1.21053	16.3652	10.044	1.96476	-2.02272	2.12304	-1.92952	5.66016	-0.136654	2.93124	192.433	14.184	12.4093	12.4093	9.27006	8.09751	8.09751	5.46354	5.46354	3.54876	3.54876	2.33257	2.33257	-0.57	13787.8	18.43	15.4874	17.43	117.963	10.2131	0
161	COC1=C(O)C=CC(C2=C(O)C(C3=C(O)C=C(O)C=C3O2)=O)=C1	1	12.2437	-0.841859	12.2437	0.0904242	0.572139	316.265	304.169	316.058	118	0	0.238289	-0.507678	0.507678	0.238289	1	1.73913	2.43478	16.4743	10.0858	2.19132	-2.09134	2.37388	-2.02623	5.87778	0.373161	2.34665	972.305	16.7233	11.9004	11.9004	10.9179	6.51191	6.51191	4.83358	4.83358	3.37726	3.37726	2.28965	2.28965	-3.35	149254	14.5816	5.13095	2.2771	128.792	29.5801	22.4683
162	O=C1CC(C2=CC=C(O)C=C2)OC3=C(C/C=C(C)\C)C(O)=CC(O)=C31	1	12.5722	-0.534951	12.5722	0.081543	0.734748	340.375	320.215	340.131	130	0	0.17392	-0.507967	0.507967	0.17392	1.16	1.84	2.48	16.4938	9.91994	2.32872	-2.27917	2.45143	-2.21308	6.02947	0.0842287	2.0667	845.381	18.1375	14.1138	14.1138	11.8631	8.06444	8.06444	6.40842	6.40842	4.22896	4.22896	2.90453	2.90453	-2.95	372209	16.8921	6.51134	3.30868	145.37	20.0564	34.6655
163	O=C1C(C(CC(C)C)=O)=C(O)C(C/C=C(C)/C)=C(O)C1(C/C=C(C)\C)C/C=C(C)\C	1	13.6932	-1.28416	13.6932	0.052129	0.318972	414.586	376.282	414.277	166	0	0.184001	-0.510771	0.510771	0.184001	0.9	1.36667	1.76667	16.2766	9.66153	2.49452	-2.35938	2.46528	-2.40477	6.23992	-0.127987	3.81886	812.259	23.2233	19.8488	19.8488	13.8288	10.6734	10.6734	9.43994	9.43994	5.22796	5.22796	3.45609	3.45609	-2.36	1.35818e+06	25.6762	10.6038	6.07033	181.32	10.2131	17.0914
164	BrC1=CC=C(OC)C(C2=NN=C(/N=C(CSC3=NC4=C(C5=CC=CC=C5N4)N=N3)\C6=CC([N+]([O-])=O)=CC=C6)S2)=C1	1	11.4526	-0.436785	11.4526	0.0375585	0.0846225	633.513	616.377	632.005	198	0	0.26959	-0.496019	0.496019	0.26959	1.1	1.975	2.825	79.9187	10.1173	2.16503	-2.05882	2.36491	-2.05895	9.10302	-0.384445	1.34375	1923.33	27.6393	20.6077	23.8267	19.4787	11.7203	14.3154	8.35118	11.1653	5.8676	8.06019	4.01132	5.88539	-4.27	2.08347e+09	25.9785	11.0752	5.27937	242.598	9.72084	11.2662
165	BrC1=CC=C(OC)C(C2=NN=C(/N=C(CSC3=NC4=C(C5=CC=CC=C5N4)N=N3)\C6=CC=C(C7=CC=CC=C7)C=C6)S2)=C1	1	5.5559	0.507161	5.5559	0.507161	0.128673	664.614	642.438	663.051	210	0	0.231735	-0.496019	0.496019	0.231735	0.883721	1.67442	2.51163	79.9187	10.0254	2.15347	-2.07602	2.36541	-2.05242	9.10303	0.416063	1.21813	2093.06	29.1748	22.7307	25.9497	21.1405	13.2922	15.8873	9.48712	12.3013	6.80265	8.99524	4.69801	6.57208	-4.45	1.46414e+10	27.3873	12.039	5.78778	263.002	9.72084	11.2662
166	OC1=C(OC)C=C(/C=C/C(O)=O)C=C1/C(C(O)=O)=C/C2=CC(OC)=C(O)C=C2	1	11.842	-1.32985	11.842	0.0157635	0.421604	386.356	368.212	386.1	146	0	0.33596	-0.504254	0.504254	0.33596	0.928571	1.57143	2.14286	16.4775	9.98179	2.19107	-2.11935	2.37386	-2.01608	6.2134	-0.131484	2.66568	972.411	20.8446	15.0406	15.0406	13.2605	7.90819	7.90819	5.58535	5.58535	3.77091	3.77091	2.45916	2.45916	-3.94	1.16664e+06	20.3729	8.63016	4.61184	159.756	29.8998	0
167	O=C(/C=C/C1=CC=C(O)C=C1)C2=C(OC)C=C(O)C(C/C=C(C)\C)=C2O	1	12.6139	-0.452894	12.6139	0.0023292	0.410724	354.402	332.226	354.147	136	0	0.192852	-0.507966	0.507966	0.192852	1.11538	1.76923	2.34615	16.4672	9.98882	2.21317	-2.13252	2.38673	-2.02155	6.10589	0.103731	2.42054	856.96	19.2672	14.984	14.984	12.3286	8.09719	8.09719	6.07483	6.07483	3.84705	3.84705	2.41957	2.41957	-3.21	469428	19.1192	8.24878	4.44694	152.052	20.0564	28.5615
168	OC1C(C(C2=CC=CC(OC)=C2)=O)N(CC(NC3=CC=CC=C3Cl)=O)S(C4=CC=CC=C41)(=O)=O	1	13.5058	-4.30368	13.5058	0.0893594	0.502143	500.96	479.792	500.081	176	0	0.244198	-0.496744	0.496744	0.244198	1.05882	1.76471	2.5	35.4957	9.93919	2.47702	-2.37512	2.37903	-2.5379	7.88931	-0.116477	1.7545	1360.83	24.4575	18.0119	19.5843	16.2344	10.2526	12.0706	7.60199	9.86817	5.5039	7.73477	3.86163	5.83169	-3.24	3.87724e+07	23.9027	9.55361	4.42642	201.334	15.1602	17.8953
169	O=C1CC(C2=CC=C(O)C=C2)OC3=CC(O)=C(C/C=C(C)\C)C(O)=C31	1	12.5722	-0.52497	12.5722	0.081543	0.734748	340.375	320.215	340.131	130	0	0.17392	-0.507967	0.507967	0.17392	1.2	1.88	2.52	16.4933	9.92508	2.32032	-2.26754	2.44357	-2.20478	6.02889	0.0844189	1.98264	845.381	18.1375	14.1138	14.1138	11.8631	8.06444	8.06444	6.40691	6.40691	4.24422	4.24422	2.88244	2.88244	-2.95	373427	16.8921	6.51134	3.30868	145.37	20.0564	34.6655
170	FC(C=C1)=CC=C1NC(S2)=NN=C2C3=CC4=CC(C#N)=CC=C4N3	1	12.929	-0.283966	12.929	0.283966	0.580038	335.367	325.287	335.064	116	0	0.209973	-0.352507	0.352507	0.209973	1.08333	1.91667	2.70833	32.1336	10.1576	2.1013	-1.99624	2.29965	-1.88576	7.18035	0.627831	1.62097	1058.72	16.5183	12.2467	13.0632	11.7078	7.1048	7.9213	5.14111	6.11863	3.50074	4.37272	2.35668	3.09192	-3.24	624524	14.3585	5.75563	2.70626	139.957	10.3008	5.81722
171	BrC(C([N+]([O-])=O)=CC=C1)=C1/C(CSC2=NC3=C(C4=CC=CC=C4N3)N=N2)=N\C5=NN=C(S5)C6=C([N+]([O-])=O)C=CC=C6	1	11.6032	-0.493255	11.6032	0.103328	0.0826749	648.484	634.372	646.979	202	0	0.283675	-0.337701	0.337701	0.283675	0.926829	1.68293	2.5122	79.9187	10.1154	2.21566	-2.07963	2.35774	-2.07395	9.10396	-0.38528	1.37244	2010.27	28.5095	20.4631	23.6821	19.8851	11.7087	14.3038	8.36919	11.0607	5.90256	8.4353	4.05247	6.20533	-4.67	3.04624e+09	26.5474	11.0699	5.26612	245.773	4.98398	9.98942
172	CCCCC/C=C\C/C=C\C/C=C\C/C=C\CCCC(O)=O	1	10.3138	-0.712141	10.3138	0.261929	0.305497	304.474	272.218	304.24	124	0	0.302851	-0.48123	0.48123	0.302851	0.727273	1.18182	1.63636	16.3651	10.1634	1.9211	-1.90421	2.00925	-1.91835	5.6606	-0.136603	3.40147	361.904	16.3053	14.0453	14.0453	10.7701	8.58771	8.58771	5.37447	5.37447	3.21894	3.21894	1.93208	1.93208	-1.57	61147.5	20.43	17.4815	18.43	135.87	5.10653	0
173	BrC1=CC=C(OC)C(C2=NN=C(/N=C(CSC3=NC4=C(C5=CC=CC=C5N4)N=N3)\C6=CC=C(OC)C=C6)S2)=C1	1	5.51821	0.494904	5.51821	0.494904	0.147958	618.542	598.382	617.03	194	0	0.231735	-0.496768	0.496768	0.231735	0.974359	1.82051	2.64103	79.9187	10.1275	2.1517	-2.06817	2.36439	-2.05253	9.10302	0.414532	1.31767	1818.97	26.769	20.7522	23.9712	19.106	11.7439	14.339	8.27224	11.0864	5.90065	8.09323	3.99575	5.86981	-3.87	1.48164e+09	25.4105	11.0861	5.35297	239.424	14.4577	17.0157
174	CC(C1=CC2=CC[C@@H]3[C@@](CCC[C@]3(C(O)=O)C)(C)[C@H]2CC1)C	1	11.942	-0.58843	11.942	0.161193	0.760294	302.458	272.218	302.225	122	0	0.309162	-0.480821	0.480821	0.309162	1.31818	2.04545	2.68182	16.3681	9.46628	2.56617	-2.56605	2.61559	-2.52517	5.7477	-0.162006	1.99875	541.91	16.121	14.4849	14.4849	10.2874	8.92724	8.92724	8.53962	8.53962	7.06827	7.06827	5.60058	5.60058	-1.05	80295.8	15.8309	5.24726	2.17774	134.232	5.10653	0
175	C[C@H]1[C@H](O)[C@@H](O)[C@@H](O)[C@H](OC2=C(C3=CC(O)=C(O)C=C3)OC4=CC(O)=CC(O)=C4C2=O)O1	1	13.2268	-1.74465	13.2268	0.0657996	0.275988	448.38	428.22	448.101	170	0	0.238633	-0.507678	0.507678	0.238633	0.875	1.59375	2.28125	16.7051	9.99824	2.43549	-2.38387	2.38849	-2.58031	5.87982	-0.267859	1.9211	1234.62	23.3171	16.537	16.537	15.0783	9.49605	9.49605	7.43018	7.43018	5.19766	5.19766	3.4569	3.4569	-3.51	1.12012e+07	21.7118	7.87596	3.56432	179.107	49.6366	40.7802
176	O=C(C1=C(O)C=C(O)C=C1O)CCC2=CC=C(O)C=C2	1	11.9869	-0.446105	11.9869	0.0939191	0.641341	274.272	260.16	274.084	104	0	0.170176	-0.507967	0.507967	0.170176	0.85	1.4	1.95	16.2804	10.0077	2.1701	-2.07073	2.32543	-2.01885	6.0097	0.0977228	2.10895	608.207	14.6983	10.5754	10.5754	9.46923	6.03173	6.03173	4.44865	4.44865	2.9374	2.9374	1.92855	1.92855	-2.69	27304.9	13.735	5.52284	3.00317	114.922	20.4261	28.5615
177	O=C(C1=CC=CC(OC)=C1)C(C2CC(NC3=CC=C(Cl)C=C3)=O)=C(O)C4=CC=CC=C4S2(=O)=O	1	13.532	-4.1796	13.532	0.0167644	0.478169	497.956	477.796	497.07	174	0	0.225543	-0.5068	0.5068	0.225543	1.02941	1.73529	2.44118	35.4957	9.94058	2.43524	-2.26895	2.39144	-2.35734	7.92126	-0.115633	1.78065	1413.33	24.4575	17.9873	19.5598	16.2176	10.2269	12.1512	7.61237	10.1477	5.47569	7.84822	3.81533	5.88709	-3.62	3.80186e+07	23.5352	9.3231	4.41988	201.114	15.1602	16.7586
178	OC1C(C(C2=CC=CC(OC)=C2)=O)N(CC(NC3=CC=C(Cl)C=C3)=O)S(C4=CC=CC=C41)(=O)=O	1	13.4955	-4.2884	13.4955	0.0954681	0.502143	500.96	479.792	500.081	176	0	0.244198	-0.496744	0.496744	0.244198	1.05882	1.76471	2.47059	35.4957	9.93919	2.47675	-2.375	2.3781	-2.53783	7.88931	-0.116477	1.7354	1343.58	24.4575	18.0119	19.5843	16.2176	10.2466	12.0646	7.62904	9.92445	5.48393	7.63719	3.84306	5.75613	-3.24	3.80186e+07	23.9027	9.55361	4.55423	201.334	15.1602	17.8953
179	O=C1CC(C2=CC=C(O)C=C2)OC3=C(C/C=C(C)\C)C(O)=CC(OC)=C31	1	12.8111	-0.479112	12.8111	0.039126	0.799793	354.402	332.226	354.147	136	0	0.173929	-0.507967	0.507967	0.173929	1.26923	1.96154	2.57692	16.498	9.91917	2.33338	-2.28558	2.4553	-2.21924	6.03107	0.0841711	2.09316	860.96	18.8446	15.0748	15.0748	12.4011	8.45321	8.45321	6.59155	6.59155	4.43351	4.43351	3.05033	3.05033	-2.95	648109	17.8596	7.11765	3.3781	152.055	19.6868	34.6655
180	OC1=C(Cl)C=C(Cl)C=C1C2=NN=C(/N=C(CSC3=NC4=C(C5=CC=CC=C5N4)N=N3)\C6=CC([N+]([O-])=O)=CC=C6)S2	1	11.4221	-0.472377	11.4221	0.0795775	0.0854335	609.48	595.368	608.001	198	0	0.26959	-0.505641	0.505641	0.26959	1.075	1.925	2.775	35.4968	10.1173	2.17375	-2.05572	2.40119	-2.05895	7.99394	-0.384445	1.34762	1959.96	27.8024	19.9472	23.0921	19.3514	11.4372	13.9952	8.29035	11.0325	5.73426	7.93992	3.893	5.89548	-4.17	1.77859e+09	26.0732	10.7726	5.18854	242.653	10.0905	11.2662
181	BrC1=CC=C(OC)C(C2=NN=C(/N=C(CSC3=NC4=C(C5=CC=CC=C5N4)N=N3)\C6=CC([N+]([O-])=O)=CC=C6)S2)=C1	1	11.4526	-0.436785	11.4526	0.0375585	0.0846225	633.513	616.377	632.005	198	0	0.26959	-0.496019	0.496019	0.26959	1.1	1.975	2.825	79.9187	10.1173	2.16503	-2.05882	2.36491	-2.05895	9.10302	-0.384445	1.34375	1923.33	27.6393	20.6077	23.8267	19.4787	11.7203	14.3154	8.35118	11.1653	5.8676	8.06019	4.01132	5.88539	-4.27	2.08347e+09	25.9785	11.0752	5.27937	242.598	9.72084	11.2662
182	FC1=CC=C(NC(C(NNS(=O)(C2=CC=C(Br)C=C2)=O)=O)=C3)C3=C1	1	13.1579	-3.89356	13.1579	0.00436843	0.57591	412.24	401.152	410.969	124	0	0.282173	-0.350484	0.350484	0.282173	1.08333	1.79167	2.5	79.9187	10.2258	2.16349	-2.07261	2.16768	-2.41169	9.103	0.0940687	1.74894	1016.13	17.3196	12.0077	14.4102	11.3482	6.71042	8.98658	4.92813	7.52621	3.25028	5.04251	2.07936	3.183	-2.23	293166	16.6216	6.34471	3.47505	144.77	4.98398	11.5111
183	O=C(O)/C=C/C1=CC=C(O)C(OC)=C1	1	10.2266	-1.01663	10.2266	0.0277546	0.71532	194.186	184.106	194.058	74	0	0.327821	-0.504254	0.504254	0.327821	1.5	2.21429	2.78571	16.4741	10.1618	1.9983	-2.02595	2.26051	-1.86808	5.84932	-0.130859	2.94851	368.385	10.552	7.59768	7.59768	6.63023	3.91243	3.91243	2.60286	2.60286	1.62214	1.62214	0.965398	0.965398	-1.97	1295.22	10.1131	4.31828	2.51585	81.0651	14.9499	0
184	FC1=CC=CC=C1NC(S2)=NN=C2C3=CC4=CC(C#N)=CC=C4N3	1	13.6774	-0.343616	13.6774	0.343616	0.580038	335.367	325.287	335.064	116	0	0.210051	-0.352507	0.352507	0.210051	1.125	2	2.83333	32.1336	10.1576	2.11052	-2.01248	2.30397	-1.91782	7.18035	0.631624	1.65051	1075.97	16.5183	12.2467	13.0632	11.7247	7.11079	7.92728	5.11406	6.09158	3.52071	4.39268	2.37777	3.10511	-3.24	636703	14.3585	5.75563	2.59412	139.957	10.3008	5.81722
185	C[C@H]1[C@H](O)[C@@H](O)[C@@H](O)[C@H](OC[C@@H]2[C@@H](O)[C@H](O)[C@@H](O)[C@H](OC3=CC(O)=C4C(C[C@@H](C5=CC(O)=C(OC)C=C5)OC4=C3)=O)O2)O1	1	12.8926	-1.77124	12.8926	0.045719	0.184717	610.565	576.293	610.19	236	0	0.228728	-0.506907	0.506907	0.228728	0.837209	1.53488	2.23256	16.7306	9.94922	2.47215	-2.4203	2.4324	-2.61261	6.02332	-0.318254	1.304	1319.3	31.162	23.0873	23.0873	20.3872	13.5052	13.5052	10.6279	10.6279	7.70231	7.70231	5.20247	5.20247	-3.25	2.63033e+09	31.1835	12.3938	6.08357	244.507	69.2734	71.6437
186	CC1CCN(C2=CC=C(/C=N/NC3=NC(C4=CC=C(C)C=C4)=CS3)C=C2)CC1	1	4.60971	0.797113	4.60971	0.797113	0.441958	390.556	364.348	390.188	144	0	0.203377	-0.371516	0.371516	0.203377	1.07143	1.78571	2.5	32.1335	9.98544	2.15117	-2.31691	2.25263	-2.32136	7.13556	0.438279	1.34027	919.996	19.3467	16.4292	17.2457	13.6698	9.83884	10.7185	7.53503	8.39313	5.2672	6.01414	3.38202	4.05053	-2.66	4.22137e+06	18.6917	8.56749	4.59664	170.494	4.89991	0
187	OC1C(C(C2=CC=CC(OC)=C2)=O)N(CC(NC3=CC=CC=C3Br)=O)S(C4=CC=CC=C41)(=O)=O	1	13.5226	-4.28241	13.5226	0.10297	0.459667	545.411	524.243	544.03	176	0	0.244198	-0.496744	0.496744	0.244198	1.05882	1.76471	2.5	79.9187	9.93919	2.477	-2.37515	2.37912	-2.53792	9.1037	-0.116481	1.7545	1360.83	24.4575	18.0119	20.4144	16.2344	10.2526	12.4856	7.60199	10.3153	5.5039	8.09668	3.86163	6.03262	-3.05	3.87724e+07	24.0866	9.66953	4.4927	204.898	15.1602	17.8953
188	CCCCCCCCCCCCCCCC(N)=O	1	10.5229	-0.154562	10.5229	0.154562	0.438265	255.446	222.182	255.256	108	0	0.216913	-0.36968	0.36968	0.216913	0.666667	1	1.33333	16.146	10.0441	1.95209	-2.02103	2.12181	-2.08882	5.73067	-0.117642	2.92297	179.936	13.4768	12.3851	12.3851	8.77006	8.05346	8.05346	5.45895	5.45895	3.52673	3.52673	2.317	2.317	-0.53	8372.6	17.47	14.5307	15.47	113.715	5.73367	0
189	BrC1=CC=C(OC)C(C2=NN=C(/N=C(CSC3=NC4=C(C5=CC=CC=C5N4)N=N3)\C6=CC=C(C)C=C6)S2)=C1	1	5.51943	0.533329	5.51943	0.533329	0.154849	602.543	582.383	601.035	188	0	0.231735	-0.496019	0.496019	0.231735	1.02632	1.86842	2.71053	79.9187	10.0991	2.15001	-2.06193	2.36378	-2.05214	9.10302	0.416063	1.31428	1797.26	26.0619	20.344	23.5629	18.568	11.6316	14.2267	8.40977	11.2239	5.8622	8.05478	3.95829	5.83236	-3.67	8.58955e+08	24.6545	10.5994	5.04257	234.31	9.72084	11.2662
190	O[C@@H]1[C@H](O)CCN(C(CCC2=CC=C(N)C=C2)=O)C1	1	11.9991	-0.824793	11.9991	0.0164583	0.678513	264.325	244.165	264.147	104	0	0.222492	-0.398729	0.398729	0.222492	1.26316	1.94737	2.57895	16.3294	10.0345	2.27645	-2.33048	2.13581	-2.48515	5.7622	-0.137181	1.82608	432.822	13.8281	10.8269	10.8269	9.05855	6.54356	6.54356	5.00471	5.00471	3.50635	3.50635	2.23946	2.23946	-1.59	20150.1	13.8327	6.03538	3.68471	112.195	20.8466	0
191	FC1=CC=C(NC(C(NNS(=O)(C2=CC=C(Cl)C=C2)=O)=O)=C3)C3=C1	1	13.1519	-3.93137	13.1519	0.050076	0.618848	367.789	356.701	367.019	124	0	0.282173	-0.350484	0.350484	0.282173	1.08333	1.79167	2.5	35.4957	10.2258	2.16379	-2.07219	2.16656	-2.41168	7.89065	0.0940687	1.74894	1016.13	17.3196	12.0077	13.5801	11.3482	6.71042	8.57155	4.92813	7.04697	3.25028	4.76582	2.07936	3.04465	-2.42	293166	16.4382	6.23245	3.40114	141.205	4.98398	11.5111
192	O=C(C1=C(O)C=C(O)C=C1O[C@H]2[C@H](O)[C@@H](O)[C@H](O)[C@@H](CO)O2)CCC3=CC=C(O)C=C3	1	12.7943	-1.73404	12.7943	0.0474683	0.287564	436.413	412.221	436.137	168	0	0.228764	-0.507967	0.507967	0.228764	0.935484	1.6129	2.25806	16.7059	9.9855	2.44713	-2.39274	2.35922	-2.59627	6.01171	-0.277113	1.81809	911.122	22.7064	16.3274	16.3274	14.7056	9.55176	9.55176	7.24278	7.24278	5.01361	5.01361	3.29518	3.29518	-2.89	6.25033e+06	22.7876	9.49881	5.06199	176.715	45.2194	52.9774
193	ClC(C(Cl)=C1)=CC=C1NC(S2)=NN=C2C3=CC4=CC(C#N)=CC=C4N3	1	8.99458	0.472518	8.99458	0.472518	0.47991	386.267	377.195	384.996	122	0	0.209974	-0.352507	0.352507	0.209974	1.04	1.92	2.72	35.4983	10.1576	2.10618	-2.02398	2.31643	-1.88641	7.18038	1.09222	1.62095	1125.72	17.3885	12.5473	14.8756	12.1185	7.21045	8.78288	5.2631	7.05502	3.57612	5.18712	2.39735	3.43068	-2.59	910929	15.9098	6.37276	3.1742	156.398	10.3008	0
194	CC1CCN(C2=CC=C(/C=N/NC3=NC(C4=CC=C(O)C=C4)=CS3)C=C2)CC1	1	9.38284	0.252585	9.38284	0.252585	0.462842	392.528	368.336	392.167	144	0	0.203377	-0.507966	0.507966	0.203377	1.10714	1.82143	2.53571	32.1335	9.98544	2.15122	-2.31691	2.26147	-2.32136	7.13556	0.438278	1.34027	925.93	19.3467	15.8764	16.6929	13.6698	9.56245	10.4421	7.21588	8.07398	5.08294	5.82988	3.28989	3.9584	-2.86	4.22137e+06	18.5008	8.43767	4.5118	168.924	10.0064	5.74951
195	O=C(O)/C=C/C1=CC=C(O)C=C1	1	10.1034	-0.983264	10.1034	0.168958	0.650834	164.16	156.096	164.047	62	0	0.327821	-0.507966	0.507966	0.327821	1.25	1.83333	2.33333	16.3646	10.1799	1.88919	-1.91615	2.09814	-1.84673	5.84744	-0.130858	2.77203	298.055	8.97469	6.26678	6.26678	5.68154	3.38339	3.38339	2.2631	2.2631	1.31145	1.31145	0.752946	0.752946	-1.77	496.108	8.32775	3.57176	2.45786	69.5866	10.2131	5.74951
196	OC1C(C(C2=CC=CC(OC)=C2)=O)N(CC(NC3=CC=CC(C)=C3)=O)S(C4=CC=CC=C41)(=O)=O	1	13.519	-4.26874	13.519	0.110267	0.524794	480.542	456.35	480.136	176	0	0.244198	-0.496744	0.496744	0.244198	1.02941	1.76471	2.5	32.2334	9.93917	2.47676	-2.37505	2.37794	-2.53785	7.88931	-0.116477	1.74469	1354.77	24.4575	18.6339	19.4504	16.2176	10.5576	11.9977	7.99163	9.8506	5.65778	7.55906	4.03265	5.81974	-3.53	3.7079e+07	23.6223	9.37753	4.45154	197.396	15.1602	17.8953
197	CC1=CC=C(C2=CC(C(F)(F)F)=NN2C3=CC=C(S(=O)(NC(C4=CC=CC=C4)=O)=O)C=C3)C=C1	1	13.3632	-4.65705	13.3632	0.1682	0.432182	485.487	467.343	485.102	174	0	0.434699	-0.268214	0.434699	0.268214	0.911765	1.52941	2.11765	32.2333	10.0946	2.35016	-2.10267	2.33091	-2.30045	7.89698	-0.140893	1.67762	1429.07	24.5099	17.7442	18.5607	16.0427	10.0142	11.4974	7.48496	9.16736	5.00176	6.34865	3.24231	4.21647	-3.92	3.96234e+07	23.2453	8.78793	4.86183	193.274	0	0
198	BrC1=CC=C(OC)C(C2=NN=C(/N=C(CSC3=NC4=C(C5=CC=CC=C5N4)N=N3)\C6=C(OC)C=CC(OC)=C6)S2)=C1	1	5.67626	0.408792	5.67626	0.408792	0.134493	648.568	626.392	647.041	206	0	0.231737	-0.49674	0.49674	0.231737	0.926829	1.7561	2.58537	79.9187	10.1009	2.17769	-2.12011	2.37066	-2.07817	9.10302	0.402156	1.37101	1907.21	28.3464	22.0831	25.3021	20.0547	12.273	14.8681	8.60996	11.4241	6.19495	8.38754	4.24202	6.10492	-4.07	3.63467e+09	27.1171	11.8084	5.6019	250.902	19.1946	22.7652
199	BrC1=CC=C(OC)C(C2=NN=C(/N=C(CSC3=NC4=C(C5=CC=CC=C5N4)N=N3)\C6=C([N+]([O-])=O)C=CC=C6)S2)=C1	1	11.8374	-0.428567	11.8374	0.0644806	0.0846225	633.513	616.377	632.005	198	0	0.277957	-0.496019	0.496019	0.277957	1.1	1.925	2.775	79.9187	10.0993	2.20428	-2.06397	2.36734	-2.08277	9.10302	-0.384569	1.36162	1923.33	27.6393	20.6077	23.8267	19.4955	11.7263	14.3214	8.318	11.1321	5.88906	8.08164	4.07931	5.94221	-4.27	2.10576e+09	25.9785	11.0752	5.15402	242.598	9.72084	11.2662
200	CC1=CC=C(C2=CC(C(F)(F)F)=NN2C3=CC=C(S(=O)(NC(C4=CC=CC([N+]([O-])=O)=C4)=O)=O)C=C3)C=C1	1	13.3951	-4.7036	13.3951	0.140654	0.279556	530.484	513.348	530.087	190	0	0.434699	-0.26821	0.434699	0.26821	1	1.64865	2.24324	32.2333	10.0946	2.35053	-2.10305	2.3315	-2.30149	7.89699	-0.384454	1.6496	1596.84	26.9575	18.9306	19.7471	17.3472	10.5137	11.9968	7.92637	9.60877	5.28494	6.63184	3.41349	4.38766	-4.52	1.36432e+08	25.5693	9.50149	5.50754	207.926	0	0
201	CC1=CC=C(C2=CC(C(F)(F)F)=NN2C3=CC=C(S(=O)(NC(C4=CC=CC=C4[N+]([O-])=O)=O)=O)C=C3)C=C1	1	13.3994	-4.71001	13.3994	0.132057	0.279556	530.484	513.348	530.087	190	0	0.434699	-0.267924	0.434699	0.267924	1	1.62162	2.21622	32.2333	10.0946	2.35113	-2.10376	2.33193	-2.30609	7.897	-0.38466	1.67161	1596.84	26.9575	18.9306	19.7471	17.364	10.5197	12.0028	7.89319	9.57559	5.31115	6.65805	3.47369	4.43996	-4.52	1.37645e+08	25.5693	9.50149	5.35452	207.926	0	5.56345
202	OC1C(C(C2=CC=CC(OC)=C2)=O)N(CC(NC3=CC=C(Br)C=C3)=O)S(C4=CC=CC=C41)(=O)=O	1	13.505	-4.27479	13.505	0.10492	0.459667	545.411	524.243	544.03	176	0	0.244198	-0.496744	0.496744	0.244198	1.05882	1.76471	2.47059	79.9187	9.93919	2.47674	-2.37501	2.37813	-2.53783	9.103	-0.116477	1.7354	1343.58	24.4575	18.0119	20.4144	16.2176	10.2466	12.4796	7.62904	10.4037	5.48393	7.91388	3.84306	5.89447	-3.05	3.80186e+07	24.0866	9.66953	4.62207	204.898	15.1602	17.8953
203	ClC1=C(OC(C2=CC(O)=CC=C2)=C3)C3=CC=C1	1	9.43611	0.216716	9.43611	0.216716	0.685666	244.677	235.605	244.029	84	0	0.152888	-0.507942	0.507942	0.152888	1	1.82353	2.58824	35.4957	10.1354	2.0826	-1.96394	2.3231	-1.71394	6.34417	0.475003	2.2169	685.505	11.8281	8.85223	9.60816	8.23718	5.21357	5.59154	3.81917	4.22637	2.62673	2.92436	1.82895	2.04938	-1.93	13945	10.2385	3.82416	1.76589	103.062	9.52368	11.5098
204	CC1=CC=C(C2=CC(C(F)(F)F)=NN2C3=CC=C(S(=O)(NC(C4=CC=C(Cl)C=C4)=O)=O)C=C3)C=C1	1	13.378	-4.66674	13.378	0.0912556	0.369909	519.932	502.796	519.063	180	0	0.434699	-0.268214	0.434699	0.268214	0.942857	1.54286	2.11429	35.4957	10.0946	2.35024	-2.10337	2.33123	-2.30066	7.89699	-0.140893	1.66072	1480.51	25.3801	18.0448	19.6173	16.4365	10.1139	11.975	7.62582	9.74466	5.07219	6.67106	3.25404	4.35419	-3.63	5.5937e+07	24.4932	9.19726	5.38555	203.577	0	0
205	OC1=C(OC)C=C(/C=C/C(O)=O)C=C1C2=CC(/C=C/C(O)=O)=CC(OC)=C2O	1	10.7786	-1.15378	10.7786	0.0623951	0.533806	386.356	368.212	386.1	146	0	0.327821	-0.503824	0.503824	0.327821	0.75	1.10714	1.39286	16.4778	9.97032	2.18165	-2.14675	2.45327	-1.93015	5.89034	-0.131889	2.73951	893.156	20.8446	15.0406	15.0406	13.2605	7.90819	7.90819	5.58181	5.58181	3.76128	3.76128	2.50761	2.50761	-3.94	1.15036e+06	20.3729	8.63016	4.61184	159.756	29.8998	0
206	O[C@@H]1CCN(C(CCC2=CC=C(NC(CC3=CSC=C3)=O)C=C2)=O)C[C@H]1O	1	12.2645	-0.861412	12.2645	0.019359	0.704125	388.489	364.297	388.146	144	0	0.228324	-0.390291	0.390291	0.228324	1.11111	1.88889	2.55556	32.1334	10.0339	2.27712	-2.33051	2.15389	-2.48515	7.07502	-0.137209	1.44583	760.799	19.2254	15.0052	15.8217	13.008	9.04821	9.99102	6.8166	7.59663	4.7091	5.44115	3.09372	3.76234	-2.22	1.63016e+06	19.5391	9.12212	5.62548	161.994	20.4298	0
207	FC1=CC=C(NC(C(NNS(=O)(C2=CC=C(F)C=C2)=O)=O)=C3)C3=C1	1	13.1346	-4.03939	13.1346	0.0531538	0.628607	351.334	340.246	351.049	124	0	0.282173	-0.350484	0.350484	0.282173	0.958333	1.625	2.33333	32.2333	10.2258	2.16502	-2.0708	2.16278	-2.4118	7.89064	0.0940676	1.74894	1014.13	17.3196	12.0077	12.8242	11.3482	6.71042	8.19358	4.92813	6.61053	3.25028	4.51384	2.07936	2.91866	-2.78	293166	16.091	6.02156	3.26297	135.067	4.98398	17.3284
208	CC1=CC=C(C2=CC(C(F)(F)F)=NN2C3=CC=C(S(=O)(NC(C4=CC=C(Br)C=C4)=O)=O)C=C3)C=C1	1	13.3827	-4.66142	13.3827	0.1457	0.335092	564.383	547.247	563.013	180	0	0.434699	-0.268214	0.434699	0.268214	0.942857	1.54286	2.11429	79.9187	10.0946	2.35024	-2.10345	2.33126	-2.30069	9.103	-0.140893	1.66072	1480.51	25.3801	18.0448	20.4473	16.4365	10.1139	12.3901	7.62582	10.2239	5.07219	6.94775	3.25404	4.49254	-3.44	5.5937e+07	24.6772	9.30853	5.46123	207.141	0	0
209	BrC1=C(OC(C2=CC(O)=CC=C2)=C3)C3=CC=C1	1	9.45291	0.237983	9.45291	0.237983	0.711628	289.128	280.056	287.979	84	0	0.148478	-0.507942	0.507942	0.148478	1	1.82353	2.58824	79.9187	10.1356	2.08054	-1.9645	2.32486	-1.71406	9.1039	0.474998	2.2169	685.505	11.8281	8.85223	10.4382	8.23718	5.21357	6.00657	3.81917	4.6735	2.62673	3.25118	1.82895	2.29142	-1.74	13945	10.4163	3.92952	1.82611	106.626	9.52368	17.0928
210	OC(/C=C/C(C=C1)=CC(OC)=C1O/C(C(O)=O)=C\C2=CC(C3=CC(/C=C/C(O)=O)=CC(OC)=C3O)=C(O)C(OC)=C2)=O	1	12.1345	-1.45295	12.1345	0.0128379	0.149757	578.526	552.318	578.142	218	0	0.371333	-0.503824	0.503824	0.371333	0.619048	1.09524	1.59524	16.5331	9.96912	2.20315	-2.15438	2.45694	-2.08181	5.92194	-0.134828	2.14489	1614.95	30.974	22.522	22.522	19.9632	11.9219	11.9219	8.40791	8.40791	5.67742	5.67742	3.77158	3.77158	-5.91	1.02468e+09	30.6289	13.4367	7.3859	238.766	44.4801	0
211	O=C1C2=C(O)C=C(O)C=C2OC(C3=CC=C(O)C=C3)C1	1	12.0973	-0.502963	12.0973	0.0933636	0.742114	272.256	260.16	272.068	102	0	0.173909	-0.507967	0.507967	0.173909	1	1.7	2.4	16.4932	9.9526	2.3017	-2.25679	2.41105	-2.19928	6.02272	0.0844647	1.99891	675.408	14.2757	10.4067	10.4067	9.54171	6.09132	6.09132	4.66336	4.66336	3.24985	3.24985	2.30006	2.30006	-2.69	38062.8	12.3492	4.45013	2.02884	114.235	20.0564	34.6655
212	ClC1=C(OC(C2=CC(O)=CC(O)=C2)=C3)C3=CC=C1	1	9.45694	-0.0170805	9.45694	0.0170805	0.690538	260.676	251.604	260.024	90	0	0.152888	-0.507798	0.507798	0.152888	0.944444	1.66667	2.33333	35.4957	10.125	2.09834	-1.99267	2.34299	-1.73654	6.34419	0.450288	2.22229	710.732	12.6983	9.22209	9.97802	8.63103	5.34786	5.72583	4.00692	4.41412	2.68311	2.98074	1.90719	2.12762	-2.13	19263.9	10.9888	3.96213	1.78555	107.856	14.6302	17.2593
213	COC(C=C1)=CC=C1/C(CSC2=NC3=C(C4=CC=CC=C4N3)N=N2)=N\C5=NN=C(S5)C6=C([N+]([O-])=O)C=CC=C6	1	11.4717	-0.43342	11.4717	0.0350633	0.105852	554.617	536.473	554.094	192	0	0.279188	-0.496768	0.496768	0.279188	1.02564	1.82051	2.64103	32.1666	10.1275	2.18624	-2.06621	2.3443	-2.05253	7.99393	-0.383698	1.3188	1849.84	26.769	20.307	21.94	19.0849	11.6207	13.4227	8.2019	10.1004	5.83987	7.5392	3.96211	5.48818	-4.75	1.48164e+09	24.579	10.5512	5.04199	228.73	9.72084	11.2662
214	IC1=C(C2=C(C(Cl)=C1)C=CC=N2)OCC(C3=CC=CC=C3)=O	1	12.1584	-0.0736749	12.1584	0.0344032	0.448802	423.637	412.549	422.952	110	0	0.199701	-0.48203	0.48203	0.199701	1.18182	1.95455	2.72727	126.913	10.1358	2.13833	-2.11115	2.34166	-2.12036	14.112	0.0921715	1.89908	836.687	15.5267	11.4229	14.3363	10.6647	6.60362	8.06034	4.64678	6.21617	3.19382	4.30782	2.12903	3.29728	-1.66	133380	15.244	6.62304	3.07607	145.96	4.73686	5.5167
215	O=C1OC2=CC=CC=C2C=C1COC3=C(/C=N/NC4=NC(C5=CC=C(C(C)(C)C)C=C5)=CS4)C=CC=C3	1	12.3444	-0.403579	12.3444	0.092553	0.142156	509.631	482.415	509.177	186	0	0.342436	-0.487943	0.487943	0.342436	1.02703	1.78378	2.59459	32.1335	9.86417	2.13579	-2.18408	2.28232	-2.10425	7.13557	0.299538	1.24912	1612.02	25.8299	20.8948	21.7113	17.8643	11.9583	12.838	9.65867	10.5168	5.93048	6.67742	3.8352	4.50371	-4.23	3.13242e+08	24.4638	10.4038	5.78412	218.829	9.15401	17.9394
216	FC1=CC=C(NC(C(NNS(=O)(C2=CC=CC(F)=C2)=O)=O)=C3)C3=C1	1	13.1349	-4.11847	13.1349	0.039391	0.628607	351.334	340.246	351.049	124	0	0.282173	-0.350484	0.350484	0.282173	1	1.75	2.5	32.2333	10.2258	2.16957	-2.07189	2.16319	-2.4121	7.89064	0.0940687	1.76347	1031.38	17.3196	12.0077	12.8242	11.3482	6.71042	8.19358	4.93158	6.61398	3.23273	4.47805	2.09977	2.97014	-2.78	290149	16.091	6.02156	3.26297	135.067	4.98398	17.3284
217	COC(C=C1)=CC=C1/C(CSC2=NC3=C(C4=CC=CC=C4N3)N=N2)=N\C5=NN=C(S5)C6=CC=C([N+]([O-])=O)C=C6	1	10.9567	-0.43697	10.9567	0.0163613	0.105852	554.617	536.473	554.094	192	0	0.268968	-0.496768	0.496768	0.268968	1.02564	1.82051	2.58974	32.1666	10.1275	2.13977	-2.06614	2.30575	-2.05253	7.99393	-0.384431	1.2872	1832.59	26.769	20.307	21.94	19.068	11.6147	13.4168	8.23162	10.1301	5.83379	7.54891	3.88196	5.37939	-4.75	1.47504e+09	24.579	10.5512	5.17003	228.73	9.72084	16.2738
218	OC1=CC(O)=C(C2=C(O)C(C3=C(O)C=C(O)C=C3O2)=O)C=C1	1	12.1501	-0.915532	12.1501	0.0304327	0.464146	302.238	292.158	302.043	112	0	0.238291	-0.507823	0.507823	0.238291	0.818182	1.5	2.18182	16.3608	10.0803	2.2023	-2.08608	2.38767	-2.02587	5.88233	0.432904	2.40773	956.243	16.0161	10.9393	10.9393	10.3799	6.12314	6.12314	4.6484	4.6484	3.16129	3.16129	2.16972	2.16972	-3.35	83673.6	13.6247	4.58994	1.95687	122.108	29.9498	33.9673
219	O=C(C1=C(C(O)=C(O)C=C1O)O2)C(O)=C2C3=CC=C(O)C=C3	1	12.1616	-0.960995	12.1616	0.0236	0.342849	302.238	292.158	302.043	112	0	0.238439	-0.507966	0.507966	0.238439	0.818182	1.45455	2.09091	16.3751	10.0871	2.21737	-2.0877	2.41227	-2.02769	5.92343	0.390347	2.43084	938.993	16.0161	10.9393	10.9393	10.3968	6.12912	6.12912	4.62334	4.62334	3.20517	3.20517	2.12024	2.12024	-3.35	92420.8	13.6247	4.58994	1.87387	122.108	29.9498	16.8852
220	O=C(C1=CC=C(Cl)C=C1)NC2=NC3=C(S2)[C@@H](C)[C@@]4(C)C(CC[C@@H](C(C)=C)C4)=C3	1	12.5391	-0.158293	12.5391	0.137756	0.55487	412.986	387.786	412.138	146	0	0.256943	-0.297814	0.297814	0.256943	1.35714	2.07143	2.75	35.4957	9.58222	2.44572	-2.46417	2.57388	-2.34738	7.1568	0.102206	1.59435	974.989	20.0517	16.5116	18.084	13.2747	9.71782	10.9123	8.32433	9.79142	6.53096	7.95224	4.50861	5.77664	-1.91	2.39816e+06	19.4083	7.16166	3.33151	175.081	0	0
221	ClC1=CC(Cl)=C(O)C(C2=NN=C(/N=C(CSC3=NC4=C(C5=CC=CC=C5N4)N=N3)\C6=CC=C(C7=CC=CC=C7)C=C6)S2)=C1	1	10.4831	-0.109218	10.4831	0.109218	0.132505	640.581	621.429	639.047	210	0	0.231735	-0.505641	0.505641	0.231735	0.860465	1.62791	2.46512	35.4968	10.0254	2.1653	-2.07538	2.40154	-2.05242	7.99394	0.477271	1.22118	2130.5	29.3379	22.0703	25.2151	21.0132	13.0091	15.5672	9.42629	12.1684	6.66931	8.87497	4.57969	6.58217	-4.35	1.25092e+10	27.4813	11.7339	5.69664	263.057	10.0905	11.2662
222	IC1=C(C2=C(C(Cl)=C1)C=CC=N2)OCC(C3=CC([N+]([O-])=O)=CC=C3)=O	1	12.3106	-0.544446	12.3106	0.139778	0.23533	468.634	458.554	467.937	126	0	0.269654	-0.48203	0.48203	0.269654	1.28	2.08	2.84	126.913	10.1178	2.15734	-2.11157	2.34258	-2.12485	14.112	-0.384453	1.86889	993.544	17.9743	12.6093	15.5227	11.9692	7.10306	8.55978	5.0882	6.65759	3.477	4.59101	2.2979	3.46616	-2.26	463836	17.5594	7.32096	3.71697	160.613	4.73686	5.5167
223	O=[N+](C1=C(C2=NN=C(/N=C(CSC3=NC4=C(C5=CC=CC=C5N4)N=N3)\C6=CC=C(C7=CC=CC=C7)C=C6)S2)C=CC=C1)[O-]	1	11.5596	-0.422572	11.5596	0.0291871	0.0818914	600.689	580.529	600.115	208	0	0.279188	-0.337701	0.337701	0.279188	0.837209	1.5814	2.4186	32.1666	10.0254	2.18713	-2.07488	2.34568	-2.05242	7.99394	-0.383698	1.219	2125.66	29.1748	22.2855	23.9185	21.1193	13.169	14.9711	9.41677	11.3152	6.74188	8.44121	4.66437	6.19045	-5.33	1.46414e+10	26.5614	11.5093	5.48181	252.309	4.98398	5.5167
224	O=C1/C(C2=CC=CC=C2N1)=N\N=C\C3=CC=C(C(OC)=C3)OCC4=CN(CC5=CC=CC=C5)N=N4	1	12.1372	-0.272797	12.1372	0.250753	0.31516	466.501	444.325	466.175	174	0	0.276404	-0.492846	0.492846	0.276404	1.02857	1.85714	2.71429	16.5143	10.1342	2.24798	-2.09593	2.28211	-2.13324	6.53331	-0.109612	1.23286	1411.63	24.037	18.9579	18.9579	17.191	10.9497	10.9497	7.78491	7.78491	5.34673	5.34673	3.64283	3.64283	-4.79	1.72937e+08	22.0246	10.0015	5.08581	201.281	14.7905	12.3008
225	O=C(N1CC[C@H](O)[C@H](O)C1)CCC2=CC=C(NS(=O)(C3=CC=C(C(F)(F)F)C=C3)=O)C=C2	1	12.642	-4.55358	12.642	0.0879635	0.598713	472.485	449.301	472.128	174	0	0.415911	-0.390291	0.415911	0.390291	1.03125	1.65625	2.21875	32.2333	10.0345	2.30608	-2.33051	2.29676	-2.48515	7.9233	-0.137958	1.56371	1040.6	23.5183	16.9176	17.7341	14.9533	9.88478	11.3679	7.58768	9.27009	5.22472	6.62192	3.33176	4.39038	-2.63	8.30375e+06	24.0211	9.47114	5.98962	183.084	15.113	0
226	FC1=CC=C(NC(C(NNS(=O)(C2=CC=CC=C2F)=O)=O)=C3)C3=C1	1	13.5365	-4.26164	13.5365	0.0202163	0.628607	351.334	340.246	351.049	124	0	0.282173	-0.350484	0.350484	0.282173	1.04167	1.79167	2.54167	32.2333	10.2258	2.19657	-2.07745	2.16579	-2.41474	7.89073	0.0940611	1.77918	1031.38	17.3196	12.0077	12.8242	11.365	6.7164	8.19957	4.90463	6.55545	3.25251	4.53342	2.12434	3.04384	-2.78	295568	16.091	6.02156	3.12025	135.067	4.98398	22.2239
227	FC(C=C1)=CC=C1CNC2=CC(C3=NC4=CC=CC=C4N3)=CC=C2	1	12.9476	-0.217007	12.9476	0.217007	0.557045	317.367	301.239	317.133	118	0	0.138062	-0.380948	0.380948	0.138062	0.916667	1.75	2.58333	19.1421	10.1474	2.05181	-2.07567	2.22903	-1.9904	5.79307	0.62689	1.55317	940.53	16.3552	12.9605	12.9605	11.776	7.81339	7.81339	5.66338	5.66338	3.93528	3.93528	2.67235	2.67235	-3.14	643064	14.4521	6.16153	2.98941	138.736	10.3008	11.6416
228	O=C1O/C(C2=C1C(NC(C)=C2)=O)=C\C3=CC=C(CO)N3C4=CC=C(C(OCC)=O)C=C4	1	12.1955	-0.706688	12.1955	0.0313637	0.614373	420.421	400.261	420.132	158	0	0.349465	-0.462391	0.462391	0.349465	1.19355	1.93548	2.6129	16.5444	10.0913	2.30077	-2.11892	2.30658	-2.16216	6.04945	0.0525609	1.78372	1264.21	22.1206	16.9687	16.9687	14.9223	9.69788	9.69788	6.97866	6.97866	4.90969	4.90969	3.54149	3.54149	-3.91	1.26594e+07	20.3663	8.07821	3.6861	176.914	24.1313	11.3226
229	C[C@H]1[C@H](O)[C@@H](O)[C@@H](O)[C@H](O[C@@H]2[C@@H](C3=CC(O)=C(O)C=C3)OC4=CC(O)=CC(O)=C4C2=O)O1	1	13.2846	-1.71048	13.2846	0.153842	0.312961	450.396	428.22	450.116	172	0	0.202866	-0.507679	0.507679	0.202866	0.875	1.59375	2.28125	16.7135	9.91676	2.47888	-2.41581	2.44083	-2.58553	6.05435	-0.304121	1.75204	1038.65	23.3171	16.6917	16.6917	15.0783	9.71989	9.71989	7.72694	7.72694	5.51696	5.51696	3.76929	3.76929	-3.09	1.12012e+07	22.1164	8.11357	3.69632	180.823	49.9563	41.1239
230	O=[N+](C1=CC=C(C2=NN=C(/N=C(CSC3=NC4=C(C5=CC=CC=C5N4)N=N3)\C6=CC=C(C7=CC=CC=C7)C=C6)S2)C=C1)[O-]	1	11.0258	-0.428822	11.0258	0.020476	0.0818914	600.689	580.529	600.115	208	0	0.268968	-0.337701	0.337701	0.268968	0.813953	1.53488	2.32558	32.1666	10.0254	2.14196	-2.07483	2.30868	-2.05242	7.99394	-0.384431	1.19345	2108.41	29.1748	22.2855	23.9185	21.1025	13.163	14.9651	9.4465	11.345	6.73579	8.45092	4.58422	6.08166	-5.33	1.45756e+10	26.5614	11.5093	5.60616	252.309	4.98398	10.5243
231	O=C(C1=C(C=C(O)C=C1)O2)C(O)=C2C3=CC(O)=C(O)C=C3	1	12.082	-0.653875	12.082	0.0871823	0.510622	286.239	276.159	286.048	106	0	0.234534	-0.507822	0.507822	0.234534	0.857143	1.61905	2.33333	16.3582	10.0924	2.1628	-2.06866	2.35019	-2.01855	5.82668	0.403238	2.33991	909.916	15.1459	10.5695	10.5695	9.96923	5.98287	5.98287	4.49287	4.49287	3.0896	3.0896	2.03234	2.03234	-3.15	61045.6	12.8623	4.44783	2.02372	117.313	24.8433	11.3325
232	BrC1=C(OC(C2=CC(O)=CC(O)=C2)=C3)C3=CC=C1	1	9.47375	0.00418686	9.47375	0.00418686	0.705525	305.127	296.055	303.974	90	0	0.148479	-0.507798	0.507798	0.148479	0.944444	1.66667	2.33333	79.9187	10.1252	2.09666	-1.99296	2.3442	-1.73662	9.1039	0.450283	2.22229	710.732	12.6983	9.22209	10.8081	8.63103	5.34786	6.14086	4.00692	4.86126	2.68311	3.30756	1.90719	2.36966	-1.94	19263.9	11.1676	4.06574	1.84425	111.421	14.6302	22.8423
233	O=C1C2=CC=CC=C2OC(/C=N/NC3=CC=CC(Br)=C3)C1	1	12.0054	-0.340692	12.0054	0.0794033	0.678476	345.196	332.092	344.016	106	0	0.17019	-0.483456	0.483456	0.17019	1.2381	2.09524	2.95238	79.9187	10.0134	2.24146	-2.21536	2.26053	-2.27875	9.10301	0.0908046	1.667	700.181	14.6565	11.1223	12.7083	10.2203	6.55859	7.35159	4.68008	5.59576	3.11146	3.60471	2.1333	2.53254	-2.14	80589.3	13.8253	6.09542	3.30657	130.5	4.73686	11.8535
234	O=C1C2=CC=CC=C2OC(/C=N/NC3=CC=C(C(C)(C)C)C=C3)C1	1	12.0984	-0.339122	12.0984	0.0859538	0.672211	322.408	300.232	322.168	124	0	0.17019	-0.483456	0.483456	0.17019	1.125	1.83333	2.54167	16.4919	9.87007	2.24237	-2.21686	2.2645	-2.27881	6.0114	0.0908033	1.62216	757.953	17.1565	14.2443	14.2443	11.4317	8.11961	8.11961	6.99709	6.99709	4.03777	4.03777	2.62004	2.62004	-2.62	262744	16.2453	6.4759	3.64521	142.093	4.73686	11.8535
235	O=C1C2=CC=CC=C2OC(/C=N/NC3=CC=C(F)C=C3)C1	1	12.7598	-0.402455	12.7598	0.0371131	0.694959	284.29	271.186	284.096	106	0	0.17019	-0.483456	0.483456	0.17019	1.19048	1.95238	2.7619	19.1421	10.0134	2.24144	-2.21528	2.25959	-2.27875	6.01135	0.0908037	1.65112	682.931	14.6565	11.1223	11.1223	10.2203	6.55859	6.55859	4.67663	4.67663	3.13106	3.13106	2.0997	2.0997	-2.69	82709.8	13.3003	5.74547	3.07748	120.798	4.73686	17.6707
236	COC1=CC=C(OC)C=C1/C(CSC2=NC3=C(C4=CC=CC=C4N3)N=N2)=N\C5=NN=C(S5)C6=CC=C([N+]([O-])=O)C=C6	1	11.003	-0.444246	11.003	0.00304115	0.0944914	584.643	564.483	584.105	204	0	0.268968	-0.49674	0.49674	0.268968	1.02439	1.85366	2.63415	32.1666	10.1009	2.17118	-2.11989	2.32614	-2.07817	7.99395	-0.384431	1.34057	1920.57	28.3464	21.6379	23.2709	20.0167	12.1437	13.9458	8.56933	10.4678	6.1281	7.84322	4.12823	5.6145	-4.95	3.61841e+09	26.2818	11.2693	5.41945	240.209	14.4577	22.0233
237	ClC(N=CC=C1)=C1CNC2=CC(C3=NC4=CC=CC=C4N3)=CC=C2	1	6.09668	0.526332	6.09668	0.526332	0.522313	334.81	319.69	334.099	118	0	0.138062	-0.380831	0.380831	0.138062	1	1.91667	2.79167	35.4957	10.156	2.05874	-2.08217	2.23349	-2.00428	6.29675	1.11242	1.58032	960.263	16.3552	12.8304	13.5863	11.7928	7.67917	8.05713	5.49025	5.84827	3.84468	4.18501	2.61446	2.80061	-2.85	653310	14.724	6.33623	2.96196	144.094	10.3008	10.9775
238	IC1=C(C2=C(C(Cl)=C1)C=CC=N2)OCC(C3=CC=C(C)C=C3)=O	1	12.2697	-0.0696008	12.2697	0.035348	0.422841	437.664	424.56	436.968	116	0	0.199701	-0.48203	0.48203	0.199701	1.26087	2	2.73913	126.913	10.1003	2.14003	-2.11252	2.34188	-2.12193	14.112	0.0921713	1.87176	878.074	16.397	12.3455	15.259	11.0586	7.01431	8.47102	5.14678	6.71617	3.4716	4.5856	2.24444	3.41269	-1.66	188368	16.2067	6.84436	3.47983	152.325	4.73686	5.5167
239	CC(C=C1)=CC=C1/C(CSC2=NC3=C(C4=CC=CC=C4N3)N=N2)=N\C5=NN=C(S5)C6=CC=C([N+]([O-])=O)C=C6	1	10.9452	-0.430304	10.9452	0.0254959	0.110533	538.618	520.474	538.099	186	0	0.268968	-0.337701	0.337701	0.268968	1	1.78947	2.57895	32.1666	10.0991	2.1376	-2.05844	2.30391	-2.05214	7.99393	-0.384431	1.28283	1811.6	26.0619	19.8988	21.5318	18.53	11.5023	13.3044	8.36915	10.2676	5.79534	7.51046	3.8445	5.34194	-4.55	8.55141e+08	23.825	10.0723	4.8613	223.617	4.98398	10.5243
240	CC(C)(C)C(C=C1)=CC=C1CNC2=CC(C3=NC4=CC=CC=C4N3)=CC=C2	1	4.69169	0.187374	4.69169	0.187374	0.461493	355.485	330.285	355.205	136	0	0.138062	-0.380948	0.380948	0.138062	0.888889	1.66667	2.40741	14.9197	9.86558	2.12338	-2.18876	2.24365	-2.10575	5.79317	0.589785	1.49355	1019.88	18.8552	16.0825	16.0825	12.9873	9.37441	9.37441	7.98384	7.98384	4.84198	4.84198	3.19269	3.19269	-3.07	2.03413e+06	17.3491	6.91644	3.87253	160.031	10.3008	5.8244
241	IC1=C(C2=C(C(Cl)=C1)C=CC=N2)OCC(C3=CC=C(Cl)C=C3)=O	1	12.2266	-0.128243	12.2266	0.0784319	0.388182	458.082	448.002	456.913	116	0	0.199703	-0.48203	0.48203	0.199703	1.17391	1.91304	2.65217	126.913	10.1343	2.14066	-2.11201	2.34212	-2.12111	14.112	0.0921723	1.87176	881.646	16.397	11.7235	15.3929	11.0586	6.70329	8.53797	4.78765	6.79348	3.26425	4.63023	2.14077	3.43501	-1.37	188368	16.4865	7.02888	3.59477	156.263	4.73686	5.5167
242	IC1=C(C2=C(C(Cl)=C1)C=CC=N2)OCC(C3=CC=C(C4=CC=CC=C4)C=C3)=O	1	12.6062	-0.0884789	12.6062	0.061516	0.234873	499.735	484.615	498.984	138	0	0.199702	-0.48203	0.48203	0.199702	0.964286	1.67857	2.42857	126.913	10.0264	2.14337	-2.11469	2.34305	-2.12195	14.112	0.0921727	1.53095	1144.58	19.5099	14.7323	17.6457	13.631	8.67499	10.1317	6.22413	7.79352	4.41205	5.52606	2.98416	4.15241	-2.44	3.33993e+06	18.9017	8.28673	3.88445	181.017	4.73686	5.5167
243	ClC1=C(Cl)C=CC(C2=NN=C(/N=C(CSC3=NC4=C(C5=CC=CC=C5N4)N=N3)\C6=CC=CC=C6OC)S2)=C1	1	6.18818	0.453844	6.18818	0.453844	0.157238	578.51	561.374	577.031	188	0	0.231735	-0.496066	0.496066	0.231735	0.973684	1.81579	2.68421	35.4983	10.1126	2.15722	-2.09898	2.33484	-2.07162	7.99395	0.413708	1.32786	1818.68	26.0619	19.7219	22.8668	18.5849	11.3265	13.8846	8.02831	10.7412	5.6699	8.12405	3.87513	5.65038	-3.57	8.89769e+08	24.7489	10.6599	4.95222	234.684	9.72084	16.2738
244	O=C(C1=C(O)C=C(O)C=C1O2)C(O)=C2C3=CC=C(O)C=C3	1	12.1204	-0.808495	12.1204	0.0246896	0.545851	286.239	276.159	286.048	106	0	0.238289	-0.507966	0.507966	0.238289	0.857143	1.52381	2.19048	16.3592	10.0929	2.18015	-2.07162	2.34711	-2.02436	5.87615	0.438007	2.3725	892.666	15.1459	10.5695	10.5695	9.96923	5.98287	5.98287	4.49382	4.49382	3.06485	3.06485	2.08359	2.08359	-3.15	58902.5	12.8623	4.44783	2.02372	117.313	24.8433	28.2178
245	O=C(C1=CC=CC(N2)=C1OC2=O)/C=C/C3=CC(F)=C(O)C(F)=C3	1	13.2358	-1.12886	13.2358	0.0637466	0.574411	317.247	308.175	317.05	116	0	0.416806	-0.502774	0.502774	0.416806	1.21739	1.91304	2.6087	19.1456	10.0781	2.12292	-1.99715	2.22347	-1.94903	6.1246	0.104346	1.95857	977.723	16.5601	11.4693	11.4693	10.9524	6.47747	6.47747	4.72752	4.72752	3.17837	3.17837	2.11065	2.11065	-3.22	189934	14.7062	5.52511	2.75885	127.038	9.52368	0
246	O=C(C1=CC=CC(N2)=C1OC2=O)/C=C/C3=CC=C(O)C(F)=C3	1	13.215	-0.770063	13.215	0.179664	0.575152	299.257	289.177	299.059	110	0	0.416806	-0.50488	0.50488	0.416806	1.27273	2.09091	2.86364	19.1423	10.0798	2.11315	-1.98003	2.18838	-1.94632	6.12456	0.104348	1.94028	952.179	15.6899	11.1687	11.1687	10.5417	6.37182	6.37182	4.60521	4.60521	3.11088	3.11088	2.05612	2.05612	-3.15	129856	13.8158	5.3251	2.53673	122.872	9.52368	0
247	O=C(C1=CC=CC(N2)=C1OC2=O)/C=C/C3=CC=C(O)C=C3	1	12.1961	-0.590033	12.1961	0.164206	0.570848	281.267	270.179	281.069	104	0	0.416806	-0.507966	0.507966	0.416806	1.14286	1.90476	2.66667	16.4053	10.0813	2.11018	-1.96851	2.17124	-1.94492	6.12452	0.104349	1.93419	884.531	14.8196	10.8681	10.8681	10.131	6.26617	6.26617	4.48589	4.48589	3.03223	3.03223	2.01474	2.01474	-3.08	88713.8	12.9289	5.12731	2.6194	118.707	9.52368	5.74951
248	IC1=C(C2=C(C(Cl)=C1)C=CC=N2)OCC(C3=CC=C([N+]([O-])=O)C=C3)=O	1	12.2697	-0.515245	12.2697	0.0695258	0.23533	468.634	458.554	467.937	126	0	0.268969	-0.48203	0.48203	0.268969	1.28	2	2.68	126.913	10.1219	2.14956	-2.11151	2.34235	-2.12268	14.112	-0.384441	1.8274	976.294	17.9743	12.6093	15.5227	11.9692	7.10306	8.55978	5.08474	6.65413	3.49815	4.61216	2.27402	3.44228	-2.26	466110	17.5594	7.32096	3.71697	160.613	4.73686	5.5167
249	ClC1=C(Cl)C=C(C2=NN=C(/N=C(CSC3=NC4=C(C5=CC=CC=C5N4)N=N3)\C6=CC=C(OC)C=C6)S2)C=C1	1	6.18317	0.458594	6.18317	0.458594	0.157238	578.51	561.374	577.031	188	0	0.231732	-0.496768	0.496768	0.231732	0.973684	1.81579	2.63158	35.4983	10.1275	2.13759	-2.06629	2.32964	-2.05253	7.99394	0.41454	1.30376	1801.43	26.0619	19.7219	22.8668	18.568	11.3205	13.8786	8.05653	10.7694	5.67527	8.12942	3.78539	5.57181	-3.57	8.8336e+08	24.7489	10.6599	5.07769	234.684	9.72084	16.2738
250	O=C1C2=CC=CC=C2OC(/C=N/NC(C3=CC=C(O)C=C3)=O)C1	1	11.9936	-0.516187	11.9936	0.0202212	0.671352	310.309	296.197	310.095	116	0	0.270858	-0.507966	0.507966	0.270858	1.21739	1.95652	2.73913	16.492	10.0134	2.24294	-2.21468	2.25876	-2.29137	6.01359	0.0907893	1.61855	768.418	16.2338	12.0998	12.0998	11.131	7.04734	7.04734	5.04573	5.04573	3.38878	3.38878	2.23672	2.23672	-3.15	203903	14.7734	6.3107	3.37019	131.954	9.84339	17.603
251	O=C1C2=CC=CC=C2OC(/C=N/NC3=CC=CC(C#N)=C3)C1	1	12.0145	-0.394399	12.0145	0.0460906	0.696526	291.31	278.206	291.101	108	0	0.17019	-0.483456	0.483456	0.17019	1.27273	2.13636	3	16.4919	10.0134	2.24154	-2.21534	2.25979	-2.27877	6.0114	0.090804	1.66896	777.469	15.3636	11.6915	11.6915	10.7584	6.84322	6.84322	4.86234	4.86234	3.27851	3.27851	2.23356	2.23356	-3.13	142659	13.8349	6.10184	2.96264	127.39	4.73686	11.8535
252	O=C1C2=CC=C(O)C=C2OC(C3=CC=C(O)C=C3)=C1O	1	12.0596	-0.574699	12.0596	0.00638889	0.631833	270.24	260.16	270.053	100	0	0.234534	-0.507966	0.507966	0.234534	0.85	1.5	2.2	16.3577	10.0996	2.15005	-2.05906	2.3125	-2.01807	5.82388	0.446706	2.33237	846.507	14.2757	10.1996	10.1996	9.55855	5.84259	5.84259	4.33625	4.33625	2.98149	2.98149	1.98047	1.98047	-2.95	41582.7	12.1028	4.3078	1.85218	112.519	19.7367	17.082
253	O=C1/C(C2=CC=CC=C2N1)=N\N=C\C3=CC=C(C(OC)=C3)OCC4=CN(CC5=CC=C(C)C=C5)N=N4	1	12.1494	-0.272707	12.1494	0.249869	0.303362	480.528	456.336	480.191	180	0	0.276404	-0.492846	0.492846	0.276404	1.05556	1.88889	2.72222	16.5143	10.1342	2.24804	-2.09603	2.28232	-2.13324	6.53331	-0.109612	1.22428	1456.63	24.9072	19.8806	19.8806	17.5849	11.3603	11.3603	8.28491	8.28491	5.62451	5.62451	3.7529	3.7529	-4.79	2.4653e+08	22.9754	10.2243	5.146	207.646	14.7905	12.3008
254	BrC(C=C1)=NC=C1CNC2=CC(C3=NC4=CC=CC=C4N3)=CC=C2	1	4.65352	0.726055	4.65352	0.726055	0.490915	379.261	364.141	378.048	118	0	0.138062	-0.380889	0.380889	0.138062	1	1.91667	2.75	79.9187	10.1563	2.05215	-2.07399	2.22933	-1.99504	9.10239	1.10156	1.55317	943.013	16.3552	12.8304	14.4163	11.776	7.67318	8.46618	5.52609	6.33857	3.81066	4.27975	2.58111	2.81565	-2.66	643064	14.9024	6.45154	3.16441	147.658	10.3008	10.4276
255	ClC1=CC=C(CN2C(/C(C3=C2C=CC=C3)=N\NC4=NN=CS4)=O)C=C1	1	12.8897	-0.159106	12.8897	0.159106	0.713741	369.837	357.741	369.045	124	0	0.279239	-0.30184	0.30184	0.279239	1.16	1.96	2.72	35.4957	10.1301	2.33453	-2.16431	2.30533	-2.29527	7.12833	-0.111879	1.65623	939.937	17.2254	12.8866	14.459	12.2203	7.47766	8.73528	5.35101	6.62066	3.77502	4.62289	2.62461	3.13736	-2.77	1.04324e+06	15.74	6.61919	3.11159	152.323	4.89991	5.51054
256	IC1=C(C2=C(C(Cl)=C1)C=CC=N2)OCC(C3=CC=C(Br)C=C3)=O	1	12.2544	-0.0904341	12.2544	0.0506541	0.348643	502.533	492.453	500.863	116	0	0.199702	-0.48203	0.48203	0.199702	1.26087	2	2.73913	126.913	10.1353	2.14051	-2.11211	2.34216	-2.12121	14.112	0.09217	1.87176	883.646	16.397	11.7235	16.2229	11.0586	6.70329	8.953	4.78765	7.27272	3.26425	4.90692	2.14077	3.57335	-1.18	188368	16.6699	7.15057	3.67093	159.827	4.73686	5.5167
257	CC(C=C1)=CC=C1C2=NC3=CC=CC=C3N=C2	1	4.61263	0.920093	4.61263	0.920093	0.625776	220.275	208.179	220.1	82	0	0.0893853	-0.252341	0.252341	0.0893853	0.823529	1.52941	2.29412	14.7949	10.1073	2.01011	-2.02365	2.18715	-1.87714	5.76329	1.28982	2.1427	657.086	11.6649	9.59058	9.59058	8.3265	5.61641	5.61641	4.10998	4.10998	2.79589	2.79589	1.8206	1.8206	-2.22	13354.1	9.96756	3.98004	1.89335	99.9744	0	0
258	CN(C)C(C=C1)=CC=C1/C=N/CCC2=CC=C(O)C=C2	1	9.20526	0.30392	9.20526	0.30392	0.845712	268.36	248.2	268.158	104	0	0.115095	-0.507967	0.507967	0.115095	1	1.65	2.25	16.2546	10.1386	1.94468	-2.11129	2.11452	-2.07597	5.79843	0.474835	1.85126	556.549	14.372	11.952	11.952	9.64787	6.70103	6.70103	4.93769	4.93769	3.11576	3.11576	1.88475	1.88475	-2.29	36849.5	14.1262	6.75435	4.12416	119.763	10.0064	5.74951
259	O=C1/C(C2=CC=CC=C2N1)=N\N=C\C3=CC=C(C=C3)OCC4=CN(CC5=CC=CC=C5)N=N4	1	12.0567	-0.252039	12.0567	0.252039	0.353244	436.475	416.315	436.165	162	0	0.276404	-0.487168	0.487168	0.276404	0.969697	1.75758	2.60606	16.4776	10.1343	2.24736	-2.03486	2.22323	-2.13318	6.53329	-0.109611	1.16546	1326.54	22.4596	17.627	17.627	16.2423	10.4206	10.4206	7.44365	7.44365	5.05031	5.05031	3.41481	3.41481	-4.59	7.01888e+07	20.3204	9.27135	4.84954	189.803	10.0537	18.0503
260	FC1=CC=CC(CNC2=CC(C3=NC4=CC=CC=C4N3)=CC=C2)=C1	1	13.2396	-0.21729	13.2396	0.21729	0.557045	317.367	301.239	317.133	118	0	0.138062	-0.380946	0.380946	0.138062	0.916667	1.79167	2.66667	19.1421	10.1469	2.05275	-2.07659	2.22929	-1.9936	5.79307	0.625612	1.56628	957.78	16.3552	12.9605	12.9605	11.776	7.81339	7.81339	5.66684	5.66684	3.91105	3.91105	2.71702	2.71702	-3.14	629921	14.4521	6.16153	2.98941	138.736	10.3008	11.6416
261	O=C(NC1=CC=C(F)C=C1)COC(C(OC)=C2)=CC=C2C3=NC4=CC=CC=C4N3	1	12.9346	-0.367103	12.9346	0.210594	0.51096	391.402	373.258	391.133	146	0	0.261809	-0.492844	0.492844	0.261809	1.06897	1.86207	2.62069	19.1421	10.1631	2.11846	-2.11635	2.31912	-2.19848	5.91458	-0.117651	1.46157	1122.66	20.217	15.6079	15.6079	14.1185	8.9358	8.9358	6.31194	6.31194	4.31318	4.31318	2.89724	2.89724	-3.87	6.1615e+06	18.4913	8.01623	4.1864	165.855	19.7745	11.6416
262	O=C1/C(C2=CC=CC=C2N1C3=CC=C(Br)C=C3)=N\N=C\C4=CC=C(C=C4)OCC5=CN(CC6=CC=C(F)C=C6)N=N5	1	13.2972	-0.272572	13.2972	0.232391	0.152587	609.459	587.283	608.097	202	0	0.28357	-0.487168	0.487168	0.28357	0.926829	1.68293	2.46341	79.9187	10.1314	2.34502	-2.16298	2.35676	-2.24794	9.103	-0.111119	1.08587	1749.2	28.1832	21.5622	23.1482	20.03	12.7015	13.4945	9.21894	10.1346	6.36585	6.89452	4.362	4.62634	-4.96	3.54569e+09	26.2723	11.648	5.97077	243.103	4.73686	23.8675
263	O=C1/C(C2=CC=CC=C2N1)=N\N=C\C3=CC=C(C=C3)OCC4=CN(CC5=C(C)C=CC=C5)N=N4	1	12.0716	-0.251914	12.0716	0.251914	0.340313	450.502	428.326	450.18	168	0	0.276404	-0.487168	0.487168	0.276404	1.02941	1.82353	2.67647	16.4776	10.1051	2.24747	-2.04633	2.22367	-2.13318	6.5333	-0.109612	1.16801	1388.44	23.3299	18.5497	18.5497	16.653	10.8373	10.8373	7.88454	7.88454	5.45651	5.45651	3.60635	3.60635	-4.59	1.02056e+08	21.2659	9.49619	4.75478	196.168	10.0537	18.0503
264	OC1=C(F)C=C(/C=C/C(C2=CC=CC(N3CC(OC)=O)=C2OC3=O)=O)C=C1F	1	13.3773	-1.16659	13.3773	0.0120732	0.409249	389.31	376.206	389.071	144	0	0.420025	-0.502774	0.502774	0.420025	1.25	1.92857	2.57143	19.1456	10.076	2.17762	-2.01547	2.22868	-2.20212	6.12617	-0.140859	1.9735	1151.87	20.4219	14.4402	14.4402	13.3118	7.91096	7.91096	5.71481	5.71481	3.94153	3.94153	2.56584	2.56584	-3.75	1.86708e+06	19.0239	7.47143	3.54331	155.618	14.2605	6.54476
265	BrC1=CC=CC(CNC2=CC(C3=NC4=CC=CC=C4N3)=CC=C2)=N1	1	4.65208	0.669666	4.65208	0.669666	0.490915	379.261	364.141	378.048	118	0	0.138062	-0.379369	0.379369	0.138062	0.916667	1.79167	2.66667	79.9187	10.1604	2.05376	-2.07267	2.22898	-2.01213	9.10239	1.03149	1.56628	960.263	16.3552	12.8304	14.4163	11.776	7.68325	8.47625	5.48857	6.30104	3.7718	4.21345	2.60736	2.98773	-2.66	629921	14.9024	6.45154	3.16441	147.658	10.3008	10.4276
266	O=C(CSC1=C2C=C(OC)C=CC2=NC3=CC(Cl)=CC=C31)NCC4=CC(Cl)=CC=C4	1	12.4976	-0.0602339	12.4976	0.0602339	0.280377	457.382	439.238	456.047	152	0	0.23013	-0.496742	0.496742	0.23013	1	1.83333	2.63333	35.4968	10.1112	2.13157	-2.12094	2.36202	-2.24054	7.99972	-0.118224	1.59975	1246.76	21.0872	16.1156	18.444	14.5292	9.24257	10.9841	6.6808	8.53927	4.61996	6.22519	3.17747	4.5813	-2.47	7.13864e+06	20.7887	9.1256	4.64149	188.086	10.0537	5.74951
267	CC1=CC(CN2N=NC(COC(C=C3)=CC=C3C(N4)=NC(C5=CC=CC=C5)=C4C6=CC=CC=C6)=C2)=CC(C)=C1	1	6.00583	0.350451	6.00583	0.350451	0.233736	511.629	482.397	511.237	192	0	0.138032	-0.487168	0.487168	0.138032	0.74359	1.41026	2.10256	16.4776	10.0548	2.14952	-2.05208	2.32925	-2.00866	5.80781	0.300922	1.16044	1608.76	26.6059	22.0036	22.0036	19.1025	13.0086	13.0086	9.75754	9.75754	6.54012	6.54012	4.82417	4.82417	-4.97	1.51504e+09	24.3715	10.794	5.6494	227.514	9.72084	23.8747
268	IC1=C(C2=C(C(Cl)=C1)C=CC=N2)OCC(C3=CC(Br)=CC=C3)=O	1	12.2898	-0.0961749	12.2898	0.0557921	0.348643	502.533	492.453	500.863	116	0	0.199741	-0.48203	0.48203	0.199741	1.26087	2.08696	2.86957	126.913	10.1351	2.14197	-2.11266	2.34233	-2.12201	14.112	0.0921644	1.88934	900.896	16.397	11.7235	16.2229	11.0586	6.70329	8.953	4.79111	7.27617	3.24465	4.8519	2.16691	3.7344	-1.18	185669	16.6699	7.15057	3.67093	159.827	4.73686	5.5167
269	OC1=CC=CC(C2=NN=C(/N=C(CSC3=NC4=C(C5=CC=CC=C5N4)N=N3)\C6=CC=C(C7=CC=CC=C7)C=C6)S2)=C1	1	9.87238	0.179526	9.87238	0.179526	0.152315	571.691	550.523	571.125	198	0	0.231733	-0.507942	0.507942	0.231733	0.780488	1.56098	2.41463	32.1666	10.0254	2.13641	-2.07486	2.31189	-2.05242	7.99394	0.475344	1.20607	2018.26	27.5974	21.4691	23.102	20.1918	12.7978	14.5999	9.19284	11.0913	6.50383	8.21895	4.49744	5.98576	-4.93	5.90312e+09	25.0653	10.915	5.2997	242.45	10.0905	16.2738
270	COC1=CC=CC(CNC2=CC(C3=NC4=CC=CC=C4N3)=CC=C2)=N1	1	5.16136	0.620673	5.16136	0.620673	0.574213	330.391	312.247	330.148	124	0	0.212704	-0.480977	0.480977	0.212704	0.96	1.84	2.72	16.4727	10.1603	2.05568	-2.07947	2.22933	-2.02067	5.79305	0.396242	1.5431	976.192	17.0623	13.8606	13.8606	12.314	8.10664	8.10664	5.7082	5.7082	3.98937	3.98937	2.72831	2.72831	-3.34	1.10435e+06	15.2031	6.64722	3.30418	145.269	15.0376	5.8244
271	O=C1/C(C2=CC=CC=C2N1)=N\N=C\C3=CC=C(C=C3)OCC4=CN(CC5=CC=C(F)C=C5)N=N4	1	13.0256	-0.269451	13.0256	0.262924	0.33937	454.465	435.313	454.155	168	0	0.276404	-0.487168	0.487168	0.276404	1.02941	1.82353	2.64706	19.1421	10.1343	2.24744	-2.03544	2.22344	-2.13318	6.53329	-0.109612	1.15828	1377.3	23.3299	17.9276	17.9276	16.6362	10.5203	10.5203	7.58452	7.58452	5.12075	5.12075	3.4212	3.4212	-4.66	1.00073e+08	21.1996	9.45236	4.88086	193.968	10.0537	23.8675
272	O=C(SC1=NC=CN1C)C2=CC=C(O2)C3=CC=CC=C3F	1	13.6803	-0.386478	13.6803	0.167827	0.691311	302.33	291.242	302.053	106	0	0.261768	-0.451904	0.451904	0.261768	1.28571	2.09524	2.80952	32.1666	10.1498	2.16704	-1.99477	2.27656	-1.95256	8.13549	0.106078	1.83598	794.335	14.8196	11.1159	11.9324	10.1479	6.1918	7.00829	4.35398	5.29405	2.90746	3.87	1.83686	2.5314	-2.34	104199	13.6343	5.57184	2.7534	124.159	8.98425	11.5775
273	O=C(/C=C/C1=CC=C(Cl)C=C1)C2=CC3=CC=CC=C3OC2=O	1	12.1766	-0.634763	12.1766	0.0175125	0.410483	310.736	299.648	310.04	108	0	0.347069	-0.422192	0.422192	0.347069	1.04545	1.77273	2.54545	35.4957	10.0931	2.1033	-1.98582	2.14041	-2.11364	6.30134	0.103978	1.93014	920.965	15.5267	11.4536	12.2095	10.631	6.64223	7.02019	4.73449	5.17093	3.20404	3.45602	2.0693	2.19529	-2.65	125405	14.2941	5.99677	2.99534	131.007	4.41715	11.1465
274	O=C(C1=CC=CC(N2)=C1OC2=O)/C=C/C3=CC=C(O)C(O)=C3	1	12.2185	-0.622513	12.2185	0.204355	0.391135	297.266	286.178	297.064	110	0	0.416806	-0.50426	0.50426	0.416806	1.13636	1.95455	2.72727	16.4054	10.0789	2.11273	-1.98902	2.25241	-1.94525	6.12473	0.104347	1.94028	948.57	15.6899	11.238	11.238	10.5417	6.40644	6.40644	4.64251	4.64251	3.13861	3.13861	2.07343	2.07343	-3.28	129856	13.6916	5.24921	2.49187	123.501	14.6302	0
275	BrC(C=C1)=CC=C1CNC2=CC(C3=NC4=CC=CC=C4N3)=CC=C2	1	4.66352	0.788555	4.66352	0.788555	0.485046	378.273	362.145	377.053	118	0	0.138062	-0.380948	0.380948	0.138062	0.916667	1.75	2.58333	79.9187	10.1489	2.05135	-2.07723	2.23068	-1.98778	9.103	1.147	1.55317	940.53	16.3552	12.9605	14.5465	11.776	7.81339	8.60639	5.66338	6.57906	3.93528	4.46394	2.67235	2.93669	-2.59	643064	14.9681	6.49419	3.19029	148.438	10.3008	5.8244
276	IC1=C(C2=C(C(Cl)=C1)C=CC=N2)OCC(C3=C(Cl)C=C(Cl)C=C3)=O	1	12.363	-0.243984	12.363	0.162043	0.328309	492.527	483.455	490.874	122	0	0.2012	-0.482029	0.482029	0.2012	1.125	1.91667	2.66667	126.913	10.13	2.15776	-2.11666	2.34433	-2.12755	14.112	0.092187	1.89459	946.512	17.2672	12.0241	16.4494	11.4692	6.80894	9.02158	4.90493	7.31795	3.32959	4.9914	2.21501	3.89715	-1.08	266657	17.7337	7.43518	3.61499	166.566	4.73686	5.5167
277	ClC1=C(Cl)C=CC(C2=NN=C(/N=C(CSC3=NC4=C(C5=CC=CC=C5N4)N=N3)\C6=CC=C(C)C=C6)S2)=C1	1	6.18144	0.469171	6.18144	0.469171	0.166454	562.511	545.375	561.036	182	0	0.231732	-0.337701	0.337701	0.231732	0.945946	1.78378	2.62162	35.4983	10.0991	2.13532	-2.05864	2.32855	-2.05214	7.99393	0.87952	1.30071	1777.79	25.3548	19.3137	22.4585	18.03	11.2082	13.7662	8.19405	10.9069	5.63682	8.09097	3.74793	5.53435	-3.37	5.11853e+08	23.9945	10.1794	5.07986	229.57	4.98398	10.5243
278	C12=CC=CC=C1N=CC(C3=CC=CC=C3)=N2	1	4.58296	0.916019	4.58296	0.916019	0.610154	206.248	196.168	206.084	76	0	0.0893853	-0.252341	0.252341	0.0893853	0.6875	1.375	2.1875	14.7948	10.1449	2.00147	-2.01182	2.17599	-1.87098	5.76258	1.29306	2.19245	617.721	10.7947	8.66793	8.66793	7.93265	5.20573	5.20573	3.60998	3.60998	2.51811	2.51811	1.70519	1.70519	-2.22	9451.08	9.03851	3.73857	1.5436	93.6095	0	0
279	C/C(C1=CC=C([N+]([O-])=O)C=C1)=N/N=C/C2=CC=C(OC)C=C2	1	10.5996	-0.432455	10.5996	0.0539668	0.48154	297.314	282.194	297.111	112	0	0.268967	-0.496768	0.496768	0.268967	1.13636	1.77273	2.31818	16.6283	10.1267	2.04496	-1.98858	2.12719	-1.94702	5.98671	-0.38444	2.07207	704.421	15.9494	12.2625	12.2625	10.5966	6.56434	6.56434	4.50712	4.50712	3.02624	3.02624	1.7542	1.7542	-3.02	97118.4	15.3704	7.12166	3.98648	127.476	4.73686	5.74951
280	O=C(C1=CC=CC(N2CC=C(C)C)=C1OC2=O)/C=C/C3=CC(F)=C(O)C(F)=C3	1	13.4062	-1.1282	13.4062	0.0656537	0.400366	385.366	368.23	385.113	144	0	0.419772	-0.502774	0.502774	0.419772	1.21429	1.89286	2.53571	19.1456	10.0757	2.15586	-2.00997	2.22919	-2.12449	6.12563	0.104345	1.97361	1157.82	20.4219	15.201	15.201	13.2738	8.43783	8.43783	6.44461	6.44461	4.10875	4.10875	2.66921	2.66921	-3.48	1.7567e+06	19.2863	7.63731	3.78097	158.383	9.52368	0
281	CC1=CC=C(C2=CC(C(F)(F)F)=NN2C3=CC=C(S(NC(C4=CC=C(C)C([N+]([O-])=O)=C4)=O)(=O)=O)C=C3)C=C1	1	13.4172	-4.70505	13.4172	0.140926	0.262813	544.511	525.359	544.103	196	0	0.434699	-0.26821	0.434699	0.26821	0.973684	1.60526	2.18421	32.2333	10.0946	2.35074	-2.10468	2.33205	-2.30211	7.89699	-0.385019	1.64971	1646	27.8277	19.8532	20.6697	17.7579	10.9303	12.4135	8.37731	10.0597	5.6338	6.9807	3.60011	4.57428	-4.52	1.96158e+08	26.5404	9.74209	5.41659	214.291	0	0
282	CC1=CC=C(C2=CC(C(F)(F)F)=NN2C3=CC=C(S(=O)(NC(C4=CC=C(C)C([N+]([O-])=O)=C4)=O)=O)C=C3)C=C1	1	13.4172	-4.70505	13.4172	0.140926	0.262813	544.511	525.359	544.103	196	0	0.434699	-0.26821	0.434699	0.26821	0.973684	1.60526	2.18421	32.2333	10.0946	2.35074	-2.10468	2.33205	-2.30211	7.89699	-0.385019	1.64971	1646	27.8277	19.8532	20.6697	17.7579	10.9303	12.4135	8.37731	10.0597	5.6338	6.9807	3.60011	4.57428	-4.52	1.96158e+08	26.5404	9.74209	5.41659	214.291	0	0
283	ClC1=CC(Cl)=CC=C1C2=NC3=CC=CC=C3N=C2	1	6.163	0.576001	6.163	0.576001	0.648026	275.138	267.074	274.006	88	0	0.0907511	-0.25234	0.25234	0.0907511	0.888889	1.66667	2.44444	35.4968	10.1388	2.06623	-2.04637	2.28893	-1.88586	6.35921	1.293	2.18981	725.816	12.5352	9.26916	10.781	8.73718	5.41104	6.16697	3.86813	4.71176	2.65564	3.20345	1.78417	2.28947	-1.64	18906	11.4504	4.55837	2.04995	114.216	0	0
284	OC1=CC=C(/C=C/C(C2=CC=CC(N3CC(OC)=O)=C2OC3=O)=O)C=C1F	1	13.3564	-0.807793	13.3564	0.039759	0.420336	371.32	357.208	371.081	138	0	0.420025	-0.50488	0.50488	0.420025	1.2963	2.07407	2.77778	19.1423	10.0776	2.17511	-2.01209	2.2039	-2.20212	6.12613	-0.140859	1.96157	1124.92	19.5517	14.1395	14.1395	12.9011	7.80531	7.80531	5.5925	5.5925	3.87404	3.87404	2.51131	2.51131	-3.68	1.27851e+06	18.1213	7.28426	3.63966	151.452	14.2605	6.54476
285	C/C(C1=CC=C([N+]([O-])=O)C=C1)=N/N=C/CCC	1	10.4778	-0.420975	10.4778	0.0796614	0.444935	233.271	218.151	233.116	90	0	0.268967	-0.25831	0.268967	0.25831	1.41176	2.05882	2.58824	16.6282	10.1268	2.04329	-1.97306	2.12046	-1.94511	5.98417	-0.38444	2.75286	435.569	12.6734	9.9591	9.9591	8.14707	5.45728	5.45728	3.57611	3.57611	2.20306	2.20306	1.19635	1.19635	-2.04	6268.57	13.0268	6.52257	4.14079	100.035	0	0
286	O=[N+](C(C=C1)=CC=C1C2=NC3=CC=CC=C3N=C2)[O-]	1	10.6011	-0.420784	10.6011	0.0671281	0.517682	251.245	242.173	251.069	92	0	0.268967	-0.25831	0.268967	0.25831	0.947368	1.63158	2.31579	16.6282	10.13	2.06424	-2.01785	2.21283	-1.89854	5.76468	-0.384431	2.05609	753.991	13.2423	9.85429	9.85429	9.23718	5.70517	5.70517	4.04794	4.04794	2.82244	2.82244	1.85019	1.85019	-2.82	33278.5	11.2807	4.45333	2.13064	108.262	0	0
287	OC1=CC=C(/C=C/C(C2=CC=CC(N3CC(OC)=O)=C2OC3=O)=O)C=C1	1	12.4987	-0.742441	12.4987	0.11274	0.429466	353.33	338.21	353.09	132	0	0.420025	-0.507966	0.507966	0.420025	1.19231	1.92308	2.61538	16.5247	10.079	2.17401	-2.01061	2.19485	-2.20212	6.12609	-0.140858	1.9585	1055.82	18.6814	13.8389	13.8389	12.4904	7.69966	7.69966	5.47319	5.47319	3.79539	3.79539	2.46993	2.46993	-3.61	874846	17.2208	7.10042	3.4135	147.287	14.2605	12.2943
288	C12=CC=CC=C1N=CC(C3=CC=C(C4=CC=CC=C4)C=C3)=N2	1	4.68537	0.901215	4.68537	0.901215	0.518827	282.346	268.234	282.116	104	0	0.0893853	-0.252341	0.252341	0.0893853	0.5	1.09091	1.86364	14.795	10.0296	2.03062	-2.04938	2.23843	-1.88024	5.77099	1.29304	1.72557	912.848	14.7778	11.9773	11.9773	10.899	7.2771	7.2771	5.18733	5.18733	3.73634	3.73634	2.56032	2.56032	-3	241495	12.719	5.41311	2.3537	128.667	0	0
289	O=C(C1=C(O)C=C(O)C=C1O2)C(O)=C2C3=CC(O)=C(O)C=C3	1	12.1429	-0.887671	12.1429	0.133919	0.43419	302.238	292.158	302.043	112	0	0.238289	-0.507678	0.507678	0.238289	0.818182	1.54545	2.22727	16.3598	10.0866	2.18886	-2.07896	2.37031	-2.0248	5.87762	0.403199	2.37726	956.243	16.0161	10.9393	10.9393	10.3799	6.12314	6.12314	4.65044	4.65044	3.17296	3.17296	2.13546	2.13546	-3.35	86490.5	13.6247	4.58994	1.95687	122.108	29.9498	22.4683
290	ClC1=CC(C2=NC3=CC=CC=C3N=C2)=CC=C1	1	5.96479	0.70598	5.96479	0.70598	0.643695	240.693	231.621	240.045	82	0	0.0893854	-0.252341	0.252341	0.0893854	0.882353	1.70588	2.52941	35.4957	10.1427	2.0195	-2.02258	2.21403	-1.87506	6.30385	1.29304	2.17817	679.636	11.6649	8.96854	9.72447	8.3265	5.30539	5.68336	3.7543	4.19074	2.56894	2.80404	1.74409	1.93437	-1.93	13139.7	10.2385	4.14852	1.99302	103.913	0	0
291	C/C(C1=CC=C([N+]([O-])=O)C=C1)=N/N=C/C2=CC=C(OC)C=C2OC	1	10.6481	-0.440116	10.6481	0.0398338	0.461729	327.34	310.204	327.122	124	0	0.268967	-0.496624	0.496624	0.268967	1.125	1.83333	2.41667	16.6283	10.1265	2.05321	-2.05917	2.22722	-1.95412	5.98779	-0.38444	2.16656	782.923	17.5267	13.5934	13.5934	11.5452	7.09338	7.09338	4.84184	4.84184	3.3411	3.3411	1.98485	1.98485	-3.22	242549	17.1389	7.86626	4.15944	138.954	9.47373	11.499
292	O=C(NC1=CC=CC=C1)CSC2=C(C(OCC)=O)C(C3=CC=CC=C3)=C(C4=CC=CC=C4)N=N2	1	13.175	-0.500554	13.175	0.0643776	0.262633	469.566	446.382	469.146	170	0	0.341174	-0.462302	0.462302	0.341174	0.823529	1.41176	2.02941	32.1665	9.95585	2.2582	-2.16124	2.3708	-2.15909	7.99544	-0.113367	1.75654	1266.57	23.7525	18.6019	19.4184	16.669	10.8338	11.8194	7.25916	8.22321	4.92827	5.894	3.45085	4.21913	-3.97	6.57661e+07	23.197	11.2484	5.4983	201.945	10.0537	16.2833
293	O=C(C1=CC=CC(N2CC=C(C)C)=C1OC2=O)/C=C/C3=CC=C(O)C(F)=C3	1	13.3854	-0.769402	13.3854	0.218697	0.414505	367.376	349.232	367.122	138	0	0.419772	-0.50488	0.50488	0.419772	1.25926	2.03704	2.74074	19.1423	10.0773	2.15172	-2.00422	2.2051	-2.12449	6.12559	0.104346	1.9617	1130.78	19.5517	14.9004	14.9004	12.8631	8.33218	8.33218	6.32231	6.32231	4.04127	4.04127	2.61469	2.61469	-3.41	1.2026e+06	18.3831	7.45207	3.8944	154.217	9.52368	0
294	CC1=C(C)C=C(N=C(C2=CC=CC=C2)C=N3)C3=C1	1	4.68491	0.922549	4.68491	0.922549	0.637549	234.302	220.19	234.116	88	0	0.0896695	-0.252331	0.252331	0.0896695	0.833333	1.5	2.22222	14.7965	10.0868	2.03515	-2.04968	2.20492	-1.90565	5.78261	1.26138	2.19826	702.869	12.5352	10.5132	10.5132	8.73718	6.03308	6.03308	4.54645	4.54645	3.22727	3.22727	2.01598	2.01598	-2.22	19541.9	10.9042	4.22286	1.86059	106.339	0	0
295	ClC(C(Cl)=C1)=CC=C1C2=NC3=CC=CC=C3N=C2	1	6.00183	0.517709	6.00183	0.517709	0.648026	275.138	267.074	274.006	88	0	0.0893854	-0.252341	0.252341	0.0893854	0.833333	1.61111	2.38889	35.4983	10.1409	2.04583	-2.03538	2.27375	-1.87895	6.41691	1.29303	2.15728	725.816	12.5352	9.26916	10.781	8.73718	5.41104	6.16697	3.87284	4.68725	2.66392	3.40295	1.75174	2.04983	-1.64	19642.1	11.4504	4.55837	2.04995	114.216	0	0
296	CCOC(C1=NC2=C3C=CC=CC3=NN2C(C4=CC=C(Br)C=C4)=C1)=O	1	12.2621	-0.436442	12.2621	0.275854	0.479172	396.244	382.132	395.027	124	0	0.356583	-0.461262	0.461262	0.356583	1.16	1.92	2.68	79.9187	10.1184	2.17054	-2.08041	2.26685	-2.0938	9.103	0.0519489	2.04065	1087.18	17.3885	13.4394	15.0254	12.169	7.88711	8.68011	5.50654	6.42222	3.90585	4.43451	2.76755	3.03188	-2.73	865542	15.7777	6.29153	2.78334	151.934	4.73686	0
297	BrC(C=C1)=CC=C1C2=CC(C(OCC)=O)=NC3=C4C=CC=CC4=NN23	1	12.2621	-0.436442	12.2621	0.275854	0.479172	396.244	382.132	395.027	124	0	0.356583	-0.461262	0.461262	0.356583	1.16	1.92	2.68	79.9187	10.1184	2.17054	-2.08041	2.26685	-2.0938	9.103	0.0519489	2.04065	1087.18	17.3885	13.4394	15.0254	12.169	7.88711	8.68011	5.50654	6.42222	3.90585	4.43451	2.76755	3.03188	-2.73	865542	15.7777	6.29153	2.78334	151.934	4.73686	0
298	O=C(SC1=NC=CN1C)C2=CC=C(O2)C3=CC=CC(Cl)=C3	1	12.1657	-0.182798	12.1657	0.182798	0.676728	318.785	307.697	318.023	106	0	0.261768	-0.452015	0.452015	0.261768	1.33333	2.19048	2.90476	35.4957	10.1623	2.15698	-1.99107	2.27584	-1.95187	8.13549	0.106084	1.81523	794.335	14.8196	11.1159	12.6884	10.131	6.18581	7.38027	4.38449	5.76098	2.87728	4.07492	1.82797	2.71279	-1.98	101500	13.9783	5.79232	3.03742	130.296	8.98425	5.76025
299	O=C(NC1=CC=CC=C1)N/N=C\C2=CN(C3=CC=C(C)C=C3)N=C2C4=CC=C([N+]([O-])=O)C=C4	1	12.0968	-0.485868	12.0968	0.00816293	0.251742	440.463	420.303	440.16	164	0	0.339119	-0.306527	0.339119	0.306527	1.0303	1.72727	2.39394	16.6283	10.0893	2.13157	-2.02802	2.24785	-2.23603	5.92017	-0.384431	1.60182	1296.55	23.2085	17.6739	17.6739	15.9912	10.0609	10.0609	7.2073	7.2073	4.794	4.794	3.11786	3.11786	-4.79	3.88396e+07	21.4424	9.5636	5.2836	189.084	5.31679	5.69393
[truncated: 1,515 more columns]

## Sheet: Table S5
	Smiles	activity	ECFP861	ECFP185	ECFP261	ECFP1012	ECFP545	ECFP918	ECFP374	ECFP690	ECFP492	ECFP421	ECFP663	ECFP892	fr_pyridine	ECFP161	ECFP954	ECFP980	ECFP633	VSA_EState2	ECFP808	ECFP434	ECFP276	ECFP118	ECFP904	char_#	SMR_VSA2	fr_nitrile	ECFP791	MACCS42	ECFP361	ECFP675
0	C[C@H]1[C@H](O)[C@@H](O)[C@@H](O)[C@H](OC2=CC(O)=C3C(OC(C4=CC=C(O)C=C4)=C(O[C@H]5[C@H](O)[C@H](O)[C@@H](O)[C@H](C)O5)C3=O)=C2)O1	0	1	0	0	0	0	0	0	0	0	0	0	0	0	0	0	0	0	13.6838	1	0	0	0	0	0	0	0	0	0	0	0
1	COC1=C(O)C=CC(C2=C(O[C@H]3[C@H](O)[C@@H](O)[C@H](O)[C@@H](CO)O3)C(C4=C(O)C=C(O)C=C4O2)=O)=C1	0	0	0	0	0	0	0	0	0	0	0	0	0	0	0	0	0	0	13.3477	1	0	0	0	0	0	0	0	0	0	0	0
2	C[C@H]1[C@H](O)[C@@H](O)[C@@H](O)[C@H](OC[C@@H]2[C@@H](O)[C@H](O)[C@@H](O)[C@H](OC3=C(C4=CC(OC)=C(O)C=C4)OC5=CC(O)=CC(O)=C5C3=O)O2)O1	0	1	0	0	0	0	0	0	0	0	0	0	0	0	0	0	0	0	13.6708	1	0	0	0	0	0	0	0	0	0	0	0
3	FC1=CC=C(NC(C(NNS(=O)(C2=CC(OC)=C(OC)C=C2)=O)=O)=C3)C3=C1	0	0	0	0	0	0	0	0	0	0	0	0	0	0	0	0	0	0	16.8494	1	0	0	0	0	0	0	0	0	0	0	0
4	CC(C=C1)=CC=C1NC(S2)=NN=C2C3=CC4=CC(C#N)=CC=C4N3	0	0	0	0	0	0	0	0	0	0	0	0	1	0	0	0	0	0	3.31856	0	0	0	0	0	1	5.26189	1	1	1	1	1
5	O=C(C1=CC=C(N=C(C2=CC=C(C(O)=O)C=C2)N3)C3=C1)C4=CC=CC=C4	0	0	0	0	0	0	0	0	0	0	0	0	0	0	0	0	0	1	31.2436	1	0	0	0	0	0	0	0	0	0	0	0
6	NC1=C(C#N)C(C2=CN=CC=C2)=CC(C3=CC=C(C)C=C3)=C1C#N	0	0	0	0	0	0	0	0	0	0	0	0	0	1	1	1	1	0	4.10749	0	1	1	1	1	2	10.5238	2	1	1	1	1
7	NC1=C(C#N)C(C2=CC=CO2)=CC(C3=CC(Cl)=CC=C3)=C1C#N	0	0	0	0	0	0	0	1	0	0	0	0	0	0	0	0	0	0	0	0	1	1	1	1	2	10.5238	2	1	1	1	1
8	O=C(C1=CC=C(N=C(C2=CC=C(Br)C=C2)N3)C3=C1)C4=CC=CC=C4	0	0	0	0	0	0	0	0	0	0	0	0	0	0	0	0	0	1	20.4678	1	0	0	0	0	0	0	0	0	0	0	0
9	O=C(C1=CC=C(N=C(C2=CC=C(O)C=C2O)N3)C3=C1)C4=CC=CC=C4	0	0	0	0	0	0	0	0	0	0	0	0	0	0	0	0	0	1	20.1084	1	0	0	0	0	0	0	0	0	0	0	0
10	NC1=C(C#N)C(C2=CC=C(C3=CC=CC=C3)C=C2)=CC(C4=CC=C([N+]([O-])=O)C=C4)=C1C#N	0	0	0	0	0	0	0	0	0	0	0	0	0	0	0	0	0	1	10.4915	0	1	1	1	1	2	10.5238	2	1	1	1	1
11	BrC1=CC=CC=C1NC(S2)=NN=C2C3=CC4=CC(C#N)=CC=C4N3	0	0	0	0	0	0	0	0	0	0	0	0	1	0	0	0	0	1	3.31322	0	0	0	0	0	1	5.26189	1	1	1	1	1
12	NC1=C(C#N)C(C2=CC=C(Cl)C=C2)=CC(C3=CC=CC(Cl)=C3)=C1C#N	0	0	0	0	0	0	0	0	0	0	0	0	0	0	0	0	0	0	0	0	1	1	1	1	2	10.5238	2	1	1	1	1
13	CC1CN(C2=CC=C(/C=N/NC3=NC(C4=CC=C(Cl)C=C4)=CS3)C=C2)CCC1	0	0	0	0	0	0	0	0	0	0	0	0	0	0	0	0	0	0	7.04103	0	0	0	0	0	0	0	0	0	0	0	0
14	CC1=CC=CC=C1NC(S2)=NN=C2C3=CC4=CC(C#N)=CC=C4N3	0	0	0	0	0	0	0	0	0	0	0	0	1	0	0	0	0	1	3.32248	0	0	0	0	0	1	5.26189	1	1	1	1	1
15	CC1CCN(C2=CC=C(/C=N/NC3=NC(C4=CC=C(Br)C=C4)=CS3)C=C2)CC1	0	0	0	0	0	0	0	0	0	0	0	0	0	0	0	0	0	0	7.06503	0	0	0	0	0	0	0	0	0	0	0	0
16	ClC1=CC(CN2N=NC(CSC3=NN=C(O3)COC4=C(N=CC=C5)C5=CC=C4)=C2)=CC=C1	0	1	1	1	1	1	1	1	1	1	1	1	1	1	1	1	1	0	4.37706	0	0	0	0	0	0	0	0	0	0	0	0
17	COC(C=C1)=CC=C1N2N=NC(CSC3=NN=C(O3)COC4=C(N=CC=C5)C5=CC=C4)=C2	0	1	1	1	1	1	1	1	1	1	1	1	1	1	1	1	1	0	4.37729	0	0	0	0	0	0	0	0	0	0	0	0
18	NC1=C(C#N)C(C2=CC=NC=C2)=CC(C3=CC=C([N+]([O-])=O)C=C3)=C1C#N	0	0	0	0	0	0	0	0	0	0	0	0	0	1	1	0	0	0	14.3033	0	1	1	1	1	2	10.5238	2	1	1	1	1
19	NC1=C(C#N)C(C2=CC=CO2)=CC(C3=CN=CC=C3)=C1C#N	0	0	0	0	0	0	0	1	0	0	0	0	0	1	1	1	1	0	4.06246	0	1	1	1	1	2	10.5238	2	1	1	1	1
20	NC1=C(C#N)C(C2=CC=CC([N+]([O-])=O)=C2)=CC(C3=CC=C(C)C=C3)=C1C#N	0	0	0	0	0	0	0	0	0	0	0	0	0	0	0	0	0	0	10.6028	0	1	1	1	1	2	10.5238	2	1	1	1	1
21	NC1=C(C#N)C(C2=CC=C(Cl)C=C2)=CC(C3=NC=CC=C3)=C1C#N	0	0	1	0	0	0	0	0	0	0	0	0	0	1	1	0	0	1	4.29241	0	1	1	1	1	2	10.5238	2	1	1	1	1
22	CC1CCN(C2=CC=C(/C=N/NC3=NC(C4=CC=C(C#N)C=C4)=CS3)C=C2)CC1	0	0	0	0	0	0	0	0	0	0	0	0	0	0	0	0	0	0	7.0104	0	0	0	0	0	1	5.26189	1	1	1	1	1
23	ClC(C=C1)=CC=C1NC(S2)=NN=C2C3=CC4=CC(C#N)=CC=C4N3	0	0	0	0	0	0	0	0	0	0	0	0	1	0	0	0	0	0	3.30111	0	0	0	0	0	1	5.26189	1	1	1	1	1
24	NC1=C(C#N)C(C2=CC=CO2)=CC(C3=CC=C(Cl)C=C3)=C1C#N	0	0	0	0	0	0	0	1	0	0	0	0	0	0	0	0	0	0	0	0	1	1	1	1	2	10.5238	2	1	1	1	1
25	NC1=C(C#N)C(C2=CC=NC=C2)=CC(C3=CN=CC=C3)=C1C#N	0	0	0	0	0	0	0	0	0	0	0	0	0	2	1	1	1	0	8.07252	0	1	1	1	1	2	10.5238	2	1	1	1	1
26	NC1=C(C#N)C(C2=CC=C([N+]([O-])=O)C=C2)=CC(C3=CC=C(C)C=C3)=C1C#N	0	0	0	0	0	0	0	0	0	0	0	0	0	0	0	0	0	0	10.387	0	1	1	1	1	2	10.5238	2	1	1	1	1
27	CCCCCCCCCCCCCCCCCC(N)=O	0	0	0	0	0	0	0	0	0	0	0	0	0	0	0	0	0	0	10.5554	1	0	0	0	0	0	0	0	0	0	0	0
28	NC1=C(C#N)C(C2=CC=NC=C2)=CC(C3=NC=CC=C3)=C1C#N	0	0	1	0	0	0	0	0	0	0	0	0	0	2	1	0	0	1	8.27134	0	1	1	1	1	2	10.5238	2	1	1	1	1
29	FC(C(F)=C1)=CC=C1CN2N=NC(CSC3=NN=C(O3)COC4=C(N=CC=C5)C5=CC=C4)=C2	0	1	1	1	1	1	1	1	1	1	1	1	1	1	1	1	1	0	4.35224	0	0	0	0	0	0	0	0	0	0	0	0
30	O=C(C1=CC=C(N=C(C2=CC=CC=C2O)N3)C3=C1)C4=CC=CC=C4	0	0	0	0	0	0	0	0	0	0	0	0	0	0	0	0	0	1	20.2128	1	0	0	0	0	0	0	0	0	0	0	0
31	O=C(C1=C(O)C=C(O)C=C1O2)C(O[C@H]3[C@H](O)[C@@H](O)[C@H](O)[C@@H](CO)O3)=C2C4=CC(O)=C(O)C=C4	0	0	0	0	0	0	0	0	0	0	0	0	0	0	0	0	0	0	13.2469	1	0	0	0	0	0	0	0	0	0	0	0
32	NC1=C(C#N)C(C2=CC([N+]([O-])=O)=CC=C2)=CC(C3=CC=C([N+]([O-])=O)C=C3)=C1C#N	0	0	0	0	0	0	0	0	0	0	0	0	0	0	0	0	0	0	20.8763	0	1	1	1	1	2	10.5238	2	1	1	1	1
33	BrC(C=C1)=CC=C1CN2N=NC(CSC3=NN=C(O3)COC4=C(N=CC=C5)C5=CC=C4)=C2	0	1	1	1	1	1	1	1	1	1	1	1	1	1	1	1	1	0	4.38106	0	0	0	0	0	0	0	0	0	0	0	0
34	OC1=C(O)C(O)=CC(C2=C(OC3C(O)C(O)C(O)C(CO)O3)C(C4=C(O)C=C(O)C=C4O2)=O)=C1	0	0	0	0	0	0	0	0	0	0	0	0	0	0	0	0	0	0	13.2693	1	0	0	0	0	0	0	0	0	0	0	0
35	NC1=C(C#N)C(C2=CC=NC=C2)=CC(C3=CC=C(C)C=C3)=C1C#N	0	0	0	0	0	0	0	0	0	0	0	0	0	1	1	0	0	0	4.00632	0	1	1	1	1	2	10.5238	2	1	1	1	1
36	NC1=C(C#N)C(C2=CC=NC=C2)=CC(C3=CC=CC(Cl)=C3)=C1C#N	0	0	0	0	0	0	0	0	0	0	0	0	0	1	1	0	0	0	3.99078	0	1	1	1	1	2	10.5238	2	1	1	1	1
37	NC1=C(C#N)C(C2=CSC=C2)=CC(C3=CN=CC=C3)=C1C#N	0	0	0	0	0	0	0	0	0	0	0	0	0	1	1	1	1	0	4.08795	0	1	1	1	1	2	10.5238	2	1	1	1	1
38	O=C(C1=C(O)C=C(O)C=C1O2)C(O[C@H]3[C@H](O)[C@@H](O)[C@@H](O)[C@@H](CO)O3)=C2C4=CC(O)=C(O)C=C4	0	0	0	0	0	0	0	0	0	0	0	0	0	0	0	0	0	0	13.2469	1	0	0	0	0	0	0	0	0	0	0	0
39	O=C(O)[C@@H](N)CC1=CC=CC=C1	0	0	0	0	0	0	0	0	0	0	0	0	0	0	0	0	0	1	10.3786	1	0	0	0	0	0	0	0	0	0	0	0
40	COC(C=C1)=CC=C1NC(S2)=NN=C2C3=CC4=CC(C#N)=CC=C4N3	0	0	0	0	0	0	0	0	0	0	0	0	1	0	0	0	0	0	3.30964	0	0	0	0	0	1	5.26189	1	1	1	1	1
41	O=C(C1=C(O)C=C(O)C=C1O2)C(O[C@H]3[C@H](O)[C@@H](O)[C@H](O)[C@@H](CO)O3)=C2C4=CC=C(O)C=C4	0	0	0	0	0	0	0	0	0	0	0	0	0	0	0	0	0	0	13.2245	1	0	0	0	0	0	0	0	0	0	0	0
42	NC1=C(C#N)C(C2=CN=CC=C2)=CC(C3=NC=CC=C3)=C1C#N	0	0	1	0	0	0	0	0	0	0	0	0	0	2	1	1	1	1	8.36405	0	1	1	1	1	2	10.5238	2	1	1	1	1
43	COC1=CC(NC(S2)=NN=C2C3=CC4=CC(C#N)=CC=C4N3)=CC=C1	0	0	0	0	0	0	0	0	0	0	0	0	1	0	0	0	0	0	3.30934	0	0	0	0	0	1	5.26189	1	1	1	1	1
44	CCCCCCCCCCCCN	0	0	0	0	0	0	0	0	0	0	0	0	0	0	0	0	0	0	0	0	0	0	0	0	0	0	0	0	0	0	0
45	C[C@H]1[C@H](O)[C@@H](O)[C@@H](O)[C@H](OC2=C(C3=CC(O)=C(O)C=C3)OC4=CC(O)=CC(O)=C4C2=O)O1	0	1	0	0	0	0	0	0	0	0	0	0	0	0	0	0	0	0	13.2268	1	0	0	0	0	0	0	0	0	0	0	0
46	NC1=C(C#N)C(C2=CC=CC(Br)=C2)=CC(C3=CC=C(Cl)C=C3)=C1C#N	0	0	0	0	0	0	0	0	0	0	0	0	0	0	0	0	0	0	0	0	1	1	1	1	2	10.5238	2	1	1	1	1
47	FC1=CC(CSC2=NN=C(O2)COC3=C(N=CC=C4)C4=CC=C3)=CC=C1	0	1	1	1	1	1	1	1	1	1	1	1	1	1	1	1	1	0	4.34237	0	0	0	0	0	0	0	0	0	0	0	0
48	NC1=C(C#N)C(C2=CC(Br)=CC=C2)=CC(C3=CC=C([N+]([O-])=O)C=C3)=C1C#N	0	0	0	0	0	0	0	0	0	0	0	0	0	0	0	0	0	0	10.3822	0	1	1	1	1	2	10.5238	2	1	1	1	1
49	ClC(C=C1Cl)=CC=C1N2N=NC(CSC3=NN=C(O3)COC4=C(N=CC=C5)C5=CC=C4)=C2	0	1	1	1	1	1	1	1	1	1	1	1	1	1	1	1	1	0	4.36977	0	0	0	0	0	0	0	0	0	0	0	0
50	NC1=C(C#N)C(C2=CC=CC([N+]([O-])=O)=C2)=CC(C3=CC=CC(Cl)=C3)=C1C#N	0	0	0	0	0	0	0	0	0	0	0	0	0	0	0	0	0	0	10.5769	0	1	1	1	1	2	10.5238	2	1	1	1	1
51	CCCCCCSC1=NN=C(O1)COC2=C(N=CC=C3)C3=CC=C2	0	1	1	1	1	1	1	1	0	1	1	1	1	1	1	1	1	0	4.36785	0	0	0	0	0	0	0	0	0	0	0	0
52	NC1=C(C#N)C(C2=CN=CC=C2)=CC(C3=CC=CC(Cl)=C3)=C1C#N	0	0	0	0	0	0	0	0	0	0	0	0	0	1	1	1	1	0	4.0889	0	1	1	1	1	2	10.5238	2	1	1	1	1
53	FC1=CC=C(NC(C(NNS(=O)(C2=CC=C(C)C=C2)=O)=O)=C3)C3=C1	0	0	0	0	0	0	0	0	0	0	0	0	0	0	0	0	0	0	16.9225	1	0	0	0	0	0	0	0	0	0	0	0
54	C12=CC=CC(OCC3=NN=C(SCC4=CN(CC5=CC=CC=C5)N=N4)O3)=C1N=CC=C2	0	1	1	1	1	1	1	1	1	1	1	1	1	1	1	1	1	1	4.37934	0	0	0	0	0	0	0	0	0	0	0	0
55	CCCCCSC1=NN=C(O1)COC2=C(N=CC=C3)C3=CC=C2	0	1	1	1	1	1	1	1	0	1	1	1	1	1	1	1	1	0	4.36085	0	0	0	0	0	0	0	0	0	0	0	0
56	O=[N+](C(C=C1)=CC=C1CN2N=NC(CSC3=NN=C(O3)COC4=C(N=CC=C5)C5=CC=C4)=C2)[O-]	0	1	1	1	1	1	1	1	1	1	1	1	1	1	1	1	1	0	14.6991	0	0	0	0	0	0	0	0	0	0	0	0
57	BrCCSC1=NN=C(O1)COC2=C(N=CC=C3)C3=CC=C2	0	1	1	1	1	1	1	1	0	1	1	1	1	1	1	1	1	0	4.33819	0	0	0	0	0	0	0	0	0	0	0	0
58	CC1=CC=CC(C)=C1N2N=NC(CSC3=NN=C(O3)COC4=C(N=CC=C5)C5=CC=C4)=C2	0	1	1	1	1	1	1	1	1	1	1	1	1	1	1	1	1	0	4.38568	0	0	0	0	0	0	0	0	0	0	0	0
59	CC(C=C1)=CC=C1N2N=NC(CSC3=NN=C(O3)COC4=C(N=CC=C5)C5=CC=C4)=C2	0	1	1	1	1	1	1	1	1	1	1	1	1	1	1	1	1	0	4.37915	0	0	0	0	0	0	0	0	0	0	0	0
60	N#CC1=CC=C2C(C=C(C3=NN=C(NC4=CC=C([N+]([O-])=O)C=C4)S3)N2)=C1	0	0	0	0	0	0	0	0	0	0	0	0	1	0	0	0	0	0	13.5006	0	0	0	0	0	1	5.26189	1	1	1	1	1
61	ClC1=CC(Cl)=CC=C1CN2N=NC(CSC3=NN=C(O3)COC4=C(N=CC=C5)C5=CC=C4)=C2	0	1	1	1	1	1	1	1	1	1	1	1	1	1	1	1	1	0	4.37475	0	0	0	0	0	0	0	0	0	0	0	0
62	FC1=CC=C(NC(C(NNS(=O)(C2=CC=C(NC(C)=O)C=C2)=O)=O)=C3)C3=C1	0	0	0	0	0	0	0	0	0	0	0	0	0	0	0	0	0	0	27.7696	1	0	0	0	0	0	0	0	0	0	0	0
63	CCSC1=NN=C(O1)COC2=C(N=CC=C3)C3=CC=C2	0	1	1	1	1	1	1	1	0	1	1	1	1	1	1	1	1	0	4.33232	0	0	0	0	0	0	0	0	0	0	0	0
64	CCCCSC1=NN=C(O1)COC2=C(N=CC=C3)C3=CC=C2	0	1	1	1	1	1	1	1	0	1	1	1	1	1	1	1	1	0	4.35279	0	0	0	0	0	0	0	0	0	0	0	0
65	O=C(C1=C(O)C=C(O)C=C1O2)C(O[C@H]3[C@H](O)[C@@H](O)[C@@H](O)[C@@H](CO)O3)=C2C4=CC=C(O)C=C4	0	0	0	0	0	0	0	0	0	0	0	0	0	0	0	0	0	0	13.2245	1	0	0	0	0	0	0	0	0	0	0	0
66	OC1(C(O)=C(C(C1CCC(C)C)=O)C(CC(C)C)=O)C(CCC(C)C)=O	0	0	0	0	0	0	0	0	0	0	0	0	0	0	0	0	0	0	38.0996	1	1	0	0	0	0	0	0	0	0	0	0
67	CC1CCN(C2=CC=C(/C=N/NC3=NC(C4=CC=C([N+]([O-])=O)C=C4)=CS3)C=C2)CC1	0	0	0	0	0	0	0	0	0	0	0	0	0	0	0	0	0	0	17.2757	0	0	0	0	0	0	0	0	0	0	0	0
68	CC1CN(C2=CC=C(/C=N/NC3=NC(C4=CC=C(C)C=C4)=CS3)C=C2)CCC1	0	0	0	0	0	0	0	0	0	0	0	0	0	0	0	0	0	0	7.09236	0	0	0	0	0	0	0	0	0	0	0	0
69	FC(C=C1)=CC=C1CN2N=NC(CSC3=NN=C(O3)COC4=C(N=CC=C5)C5=CC=C4)=C2	0	1	1	1	1	1	1	1	1	1	1	1	1	1	1	1	1	0	4.36652	0	0	0	0	0	0	0	0	0	0	0	0
70	CC1CN(C2=CC=C(/C=N/NC3=NC(C4=CC=C(Br)C=C4)=CS3)C=C2)CCC1	0	0	0	0	0	0	0	0	0	0	0	0	0	0	0	0	0	0	7.07412	0	0	0	0	0	0	0	0	0	0	0	0
71	ClC1=CC=CC(Cl)=C1N2N=NC(CSC3=NN=C(O3)COC4=C(N=CC=C5)C5=CC=C4)=C2	0	1	1	1	1	1	1	1	1	1	1	1	1	1	1	1	1	0	4.36919	0	0	0	0	0	0	0	0	0	0	0	0
72	O=[N+](C(C=C1)=CC=C1N2N=NC(CSC3=NN=C(O3)COC4=C(N=CC=C5)C5=CC=C4)=C2)[O-]	0	1	1	1	1	1	1	1	1	1	1	1	1	1	1	1	1	0	14.6858	0	0	0	0	0	0	0	0	0	0	0	0
73	ClC(C=C1)=CC=C1CN2N=NC(CSC3=NN=C(O3)COC4=C(N=CC=C5)C5=CC=C4)=C2	0	1	1	1	1	1	1	1	1	1	1	1	1	1	1	1	1	0	4.37729	0	0	0	0	0	0	0	0	0	0	0	0
74	ClC(C=C1)=CC=C1N2N=NC(CSC3=NN=C(O3)COC4=C(N=CC=C5)C5=CC=C4)=C2	0	1	1	1	1	1	1	1	1	1	1	1	1	1	1	1	1	0	4.37263	0	0	0	0	0	0	0	0	0	0	0	0
75	NC1=C(C#N)C(C2=CN=CC=C2)=CC(C3=CC=C([N+]([O-])=O)C=C3)=C1C#N	0	0	0	0	0	0	0	0	0	0	0	0	0	1	1	1	1	0	14.3939	0	1	1	1	1	2	10.5238	2	1	1	1	1
76	CC1C(C(C(C(O1)OC2=CC(=CC(=C2O)O)C3=C(C(=O)C4=C(C=C(C=C4O3)O)O)O)O)O)O	0	1	0	0	0	0	0	0	0	0	0	0	0	0	0	0	0	0	12.5549	1	0	0	0	0	0	0	0	0	0	0	0
77	CCCCCCN1N=NC(CSC2=NN=C(O2)COC3=C(N=CC=C4)C4=CC=C3)=C1	0	1	1	1	1	1	1	1	1	1	1	1	1	1	1	1	1	0	4.38071	0	0	0	0	0	0	0	0	0	0	0	0
78	CC1CN(C2=CC=C(/C=N/NC3=NC(C4=CC=C(F)C=C4F)=CS3)C=C2)CCC1	0	0	0	0	0	0	0	0	0	0	0	0	0	0	0	0	0	0	6.73866	0	0	0	0	0	0	0	0	0	0	0	0
79	CC1CCN(C2=CC=C(/C=N/NC3=NC(C4=CC=C(O)C(O)=C4)=CS3)C=C2)CC1	0	0	0	0	0	0	0	0	0	0	0	0	0	0	0	0	0	0	6.89993	1	0	0	0	0	0	0	0	0	0	0	0
80	FC(C(F)=C1)=CC=C1CSC2=NN=C(O2)COC3=C(N=CC=C4)C4=CC=C3	0	1	1	1	1	1	1	1	1	1	1	1	1	1	1	1	1	0	4.32185	0	0	0	0	0	0	0	0	0	0	0	0
81	BrC(C=C1)=CC=C1N2N=NC(CSC3=NN=C(O3)COC4=C(N=CC=C5)C5=CC=C4)=C2	0	1	1	1	1	1	1	1	1	1	1	1	1	1	1	1	1	0	4.37683	0	0	0	0	0	0	0	0	0	0	0	0
82	CCCCCN1N=NC(CSC2=NN=C(O2)COC3=C(N=CC=C4)C4=CC=C3)=C1	0	1	1	1	1	1	1	1	1	1	1	1	1	1	1	1	1	0	4.3764	0	0	0	0	0	0	0	0	0	0	0	0
83	CC1CCN(C2=CC=C(/C=N/NC3=NC(C4=CC=C(Cl)C=C4)=CS3)C=C2)CC1	0	0	0	0	0	0	0	0	0	0	0	0	0	0	0	0	0	0	7.03194	0	0	0	0	0	0	0	0	0	0	0	0
84	CC1CCN(C2=CC=C(/C=N/NC3=NC(C4=CC=C(F)C=C4F)=CS3)C=C2)CC1	0	0	0	0	0	0	0	0	0	0	0	0	0	0	0	0	0	0	6.72958	0	0	0	0	0	0	0	0	0	0	0	0
85	C=CCSC1=NN=C(O1)COC2=C(N=CC=C3)C3=CC=C2	0	1	1	1	1	1	1	1	0	1	1	1	1	1	1	1	1	0	4.33232	0	0	0	0	0	0	0	0	0	0	0	0
86	C/C(C)=C\CSC1=NN=C(O1)COC2=C(N=CC=C3)C3=CC=C2	0	1	1	1	1	1	1	1	0	1	1	1	1	1	1	1	1	0	4.35342	1	0	0	0	0	0	0	0	0	0	0	0
87	CC1CN(C2=CC=C(/C=N/NC3=NC(C4=CC=C(F)C=C4)=CS3)C=C2)CCC1	0	0	0	0	0	0	0	0	0	0	0	0	0	0	0	0	0	0	6.94647	0	0	0	0	0	0	0	0	0	0	0	0
88	FC1=CC=C(NC(C(NNS(=O)(C2=CC=C(C(C)C)C=C2)=O)=O)=C3)C3=C1	0	0	0	0	0	0	0	0	0	0	0	0	0	0	0	0	0	0	17.0617	1	0	0	0	0	0	0	0	0	0	0	0
89	O=[N+](C(C=C1)=CC=C1CSC2=NN=C(O2)COC3=C(N=CC=C4)C4=CC=C3)[O-]	0	1	1	1	1	1	1	1	1	1	1	1	1	1	1	1	1	0	14.5989	0	0	0	0	0	0	0	0	0	0	0	0
90	FC1=CC=C(NC(C(NNS(=O)(C2=C(C=CC=N3)C3=CC=C2)=O)=O)=C4)C4=C1	0	0	1	0	0	0	0	0	1	0	0	0	0	1	1	1	0	0	21.2494	1	0	0	0	0	0	0	0	0	0	0	0
91	O=C(O)C1(O)C[C@@H](O)C(O)[C@H](O)C1	0	0	1	0	0	0	0	0	0	0	0	0	0	0	0	0	0	0	10.52	1	0	0	0	0	0	0	0	0	0	0	0
92	OC1C(C(C2=CC=CC(OC)=C2)=O)N(CC(NC3=CC=CC=C3[N+]([O-])=O)=O)S(C4=CC=CC=C41)(=O)=O	0	0	0	0	0	0	0	0	0	0	0	0	0	0	0	0	0	1	36.7915	1	0	0	0	0	0	0	0	0	0	0	0
93	CC1CN(C2=CC=C(/C=N/NC3=NC(C4=CC=C(O)C(O)=C4)=CS3)C=C2)CCC1	0	0	0	0	0	0	0	0	0	0	0	0	0	0	0	0	0	0	6.90902	1	0	0	0	0	0	0	0	0	0	0	0
94	FC1=CC=C(NC(C(NNS(=O)(C2=CC=C(OC(F)(F)F)C=C2)=O)=O)=C3)C3=C1	0	0	0	0	0	0	0	0	0	0	0	0	0	0	0	0	0	0	16.1819	1	0	0	0	0	0	0	0	0	0	0	0
95	O=C(C1=CC=C(N=C(C2=CC=C(F)C=C2)N3)C3=C1)C4=CC=CC=C4	0	0	0	0	0	0	0	0	0	0	0	0	0	0	0	0	0	1	20.2171	1	0	0	0	0	0	0	0	0	0	0	0
96	CC1CN(C2=CC=C(/C=N/NC3=NC(C4=CC=C([N+]([O-])=O)C=C4)=CS3)C=C2)CCC1	0	0	0	0	0	0	0	0	0	0	0	0	0	0	0	0	0	0	17.2861	0	0	0	0	0	0	0	0	0	0	0	0
97	NC1=C(C#N)C(C2=CN=CC=C2)=CC(C3=CC=C(Cl)C=C3)=C1C#N	0	0	0	0	0	0	0	0	0	0	0	0	0	1	1	1	1	0	4.09005	0	1	1	1	1	2	10.5238	2	1	1	1	1
98	CCCCCCCC/C=C\CCCCCCCCCC(O)=O	0	0	0	0	0	0	0	0	0	0	0	0	0	0	0	0	0	1	10.3532	1	0	0	0	0	0	0	0	0	0	0	0
99	BrC1=CC(CSC2=NN=C(O2)COC3=C(N=CC=C4)C4=CC=C3)=CC=C1	0	1	1	1	1	1	1	1	1	1	1	1	1	1	1	1	1	0	4.36915	0	0	0	0	0	0	0	0	0	0	0	0
100	ClC1=CC(CSC2=NN=C(O2)COC3=C(N=CC=C4)C4=CC=C3)=CC=C1	0	1	1	1	1	1	1	1	1	1	1	1	1	1	1	1	1	0	4.36221	0	0	0	0	0	0	0	0	0	0	0	0
101	OC1C(C(C2=CC=CC(OC)=C2)=O)N(CC(NC3=CC=C([N+]([O-])=O)C=C3)=O)S(C4=CC=CC=C41)(=O)=O	0	0	0	0	0	0	0	0	0	0	0	0	0	0	0	0	0	1	36.3855	1	0	0	0	0	0	0	0	0	0	0	0
102	COC1=CC=CC=C1NC(S2)=NN=C2C3=CC4=CC(C#N)=CC=C4N3	0	0	0	0	0	0	0	0	0	0	0	0	1	0	0	0	0	1	3.30896	0	0	0	0	0	1	5.26189	1	1	1	1	1
103	NC1=C(C#N)C(C2=CC=C(Cl)C=C2)=CC(C3=CC=C([N+]([O-])=O)C=C3)=C1C#N	0	0	0	0	0	0	0	0	0	0	0	0	0	0	0	0	0	0	10.3637	0	1	1	1	1	2	10.5238	2	1	1	1	1
104	O=C1C2=C(O)C=C(O)C=C2OC(C3=CC(O)=C(O)C=C3)=C1O[C@H]4[C@H](O)[C@@H](O)[C@@H](O)CO4	0	0	0	0	0	0	0	0	0	0	0	0	0	0	0	0	0	0	13.1452	1	0	0	0	0	0	0	0	0	0	0	0
105	FC1=CC=C(NC(C(NNS(=O)(C2=CC=C(OC)C=C2)=O)=O)=C3)C3=C1	0	0	0	0	0	0	0	0	0	0	0	0	0	0	0	0	0	0	16.8479	1	0	0	0	0	0	0	0	0	0	0	0
106	CC1CN(C2=CC=C(/C=N/NC3=NC(C4=CC=C(C#N)C=C4)=CS3)C=C2)CCC1	0	0	0	0	0	0	0	0	0	0	0	0	0	0	0	0	0	0	7.01948	0	0	0	0	0	1	5.26189	1	1	1	1	1
107	BrC(C=C1)=CC=C1CSC2=NN=C(O2)COC3=C(N=CC=C4)C4=CC=C3	0	1	1	1	1	1	1	1	1	1	1	1	1	1	1	1	1	0	4.36872	0	0	0	0	0	0	0	0	0	0	0	0
108	FC1=CC(F)=CC=C1CSC2=NN=C(O2)COC3=C(N=CC=C4)C4=CC=C3	0	1	1	1	1	1	1	1	1	1	1	1	1	1	1	1	1	0	4.31811	0	0	0	0	0	0	0	0	0	0	0	0
109	FC1=CC=C(NC(C(NNS(=O)(C2=CC=C([N+]([O-])=O)C=C2)=O)=O)=C3)C3=C1	0	0	0	0	0	0	0	0	0	0	0	0	0	0	0	0	0	0	26.346	1	0	0	0	0	0	0	0	0	0	0	0
110	O=C(C1=CC=C(N=C(C2=CC=C(Cl)C=C2Cl)N3)C3=C1)C4=CC=CC=C4	0	0	0	0	0	0	0	0	0	0	0	0	0	0	0	0	0	1	20.3686	1	0	0	0	0	0	0	0	0	0	0	0
111	ClC(C=C1Cl)=CC=C1CSC2=NN=C(O2)COC3=C(N=CC=C4)C4=CC=C3	0	1	1	1	1	1	1	1	1	1	1	1	1	1	1	1	1	0	4.35841	0	0	0	0	0	0	0	0	0	0	0	0
112	CC1CCN(C2=CC=C(/C=N/NC3=NC(C4=CC=CC=C4)=CS3)C=C2)CC1	0	0	0	0	0	0	0	0	0	0	0	0	0	0	0	0	0	1	7.05212	0	0	0	0	0	0	0	0	0	0	0	0
113	ClC1=CC=C(C2=C(C#N)C(N)=C(C#N)C(C3=CC=NC=C3)=C2)C=C1	0	0	0	0	0	0	0	0	0	0	0	0	0	1	1	0	0	0	3.99166	0	1	1	1	1	2	10.5238	2	1	1	1	1
114	O=C(C1=CC=C(N=C(C2=CC=C(Cl)C=C2)N3)C3=C1)C4=CC=CC=C4	0	0	0	0	0	0	0	0	0	0	0	0	0	0	0	0	0	1	20.4028	1	0	0	0	0	0	0	0	0	0	0	0
115	FC(C=C1)=CC=C1N2N=NC(CSC3=NN=C(O3)COC4=C(N=CC=C5)C5=CC=C4)=C2	0	1	1	1	1	1	1	1	1	1	1	1	1	1	1	1	1	0	4.36063	0	0	0	0	0	0	0	0	0	0	0	0
116	C12=CC=CC(OCC3=NN=C(SCC4=CC=CC=C4)O3)=C1N=CC=C2	0	1	1	1	1	1	1	1	1	1	1	1	1	1	1	1	1	1	4.3659	0	0	0	0	0	0	0	0	0	0	0	0
117	C[C@H]1[C@H](O)[C@@H](O)[C@@H](O)[C@H](OC2=C(C3=CC=C(O)C=C3)OC4=CC(O)=CC(O)=C4C2=O)O1	0	1	0	0	0	0	0	0	0	0	0	0	0	0	0	0	0	0	13.2043	1	0	0	0	0	0	0	0	0	0	0	0
118	OC1C(C(C2=CC=CC(OC)=C2)=O)N(CC(NC3=CC=CC(Br)=C3)=O)S(C4=CC=CC=C41)(=O)=O	0	0	0	0	0	0	0	0	0	0	0	0	0	0	0	0	0	1	26.2233	1	0	0	0	0	0	0	0	0	0	0	0
119	CC1CN(C2=CC=C(/C=N/NC3=NC(C4=CC=CC=C4)=CS3)C=C2)CCC1	0	0	0	0	0	0	0	0	0	0	0	0	0	0	0	0	0	1	7.06121	0	0	0	0	0	0	0	0	0	0	0	0
120	NC1=C(C#N)C(C2=CC([N+]([O-])=O)=CC=C2)=CC(C3=CC=C(Cl)C=C3)=C1C#N	0	0	0	0	0	0	0	0	0	0	0	0	0	0	0	0	0	0	10.5757	0	1	1	1	1	2	10.5238	2	1	1	1	1
121	ClC(C=C1)=CC=C1CSC2=NN=C(O2)COC3=C(N=CC=C4)C4=CC=C3	0	1	1	1	1	1	1	1	1	1	1	1	1	1	1	1	1	0	4.36267	0	0	0	0	0	0	0	0	0	0	0	0
122	FC1=CC=C(NC(C(NNS(=O)(C2=CC=C(C#N)C=C2)=O)=O)=C3)C3=C1	0	0	0	0	0	0	0	0	0	0	0	0	0	0	0	0	0	0	16.6921	1	0	0	0	0	1	5.26189	1	1	1	1	1
123	CCCSC1=NN=C(O1)COC2=C(N=CC=C3)C3=CC=C2	0	1	1	1	1	1	1	1	0	1	1	1	1	1	1	1	1	0	4.3434	0	0	0	0	0	0	0	0	0	0	0	0
124	FC1=CC(NC(S2)=NN=C2C3=CC4=CC(C#N)=CC=C4N3)=CC=C1	0	0	0	0	0	0	0	0	0	0	0	0	1	0	0	0	0	0	3.26021	0	0	0	0	0	1	5.26189	1	1	1	1	1
125	ClC1=CC=CC=C1NC(S2)=NN=C2C3=CC4=CC(C#N)=CC=C4N3	0	0	0	0	0	0	0	0	0	0	0	0	1	0	0	0	0	1	3.29641	0	0	0	0	0	1	5.26189	1	1	1	1	1
126	C[C@]12CC[C@H](O)C(C)(C)[C@@H]1CC[C@]3(C)[C@@H]2CC=C4[C@@]3(C)CC[C@]5(C(O)=O)[C@H]4CC(C)(C)CC5	0	0	1	0	0	0	0	0	0	0	0	0	0	0	0	0	0	0	12.7532	1	0	0	0	0	0	0	0	0	0	0	0
127	O=C(OC)/C=C/C1=CC(OC)=C(O)C=C1	0	0	0	0	0	0	0	0	0	0	0	0	0	0	0	0	0	0	10.8169	1	0	0	0	0	0	0	0	0	0	0	0
128	FC(C=C1)=CC=C1CSC2=NN=C(O2)COC3=C(N=CC=C4)C4=CC=C3	0	1	1	1	1	1	1	1	1	1	1	1	1	1	1	1	1	0	4.34538	0	0	0	0	0	0	0	0	0	0	0	0
129	CCCCCC/C=C\CCCCCCCC(O)=O	0	0	0	0	0	0	0	0	0	0	0	0	0	0	0	0	0	1	10.2915	1	0	0	0	0	0	0	0	0	0	0	0
130	OC(C(C/C=C(C)/C)(O)C1(O)C(/C=C(C)/C)=O)=C(C(CC(C)C)=O)C1=O	0	0	0	0	0	0	0	0	0	0	0	0	0	0	0	0	0	0	37.8635	1	0	0	0	0	0	0	0	1	0	1	0
131	NC1=C(C#N)C(C2=CC=C(Cl)C=C2)=CC(C3=CC=C(Cl)C=C3)=C1C#N	0	0	0	0	0	0	0	0	0	0	0	0	0	0	0	0	0	0	0	0	1	1	1	1	2	10.5238	2	1	1	1	1
132	C12=CC=CC(OCC3=NN=C(SCC4=CN(C5=CC=CC=C5)N=N4)O3)=C1N=CC=C2	0	1	1	1	1	1	1	1	1	1	1	1	1	1	1	1	1	1	4.37491	0	0	0	0	0	0	0	0	0	0	0	0
133	C[N+]1=CC=CC(C([O-])=O)=C1	0	0	0	0	0	1	0	0	0	0	0	0	0	1	0	0	0	0	10.2287	1	0	0	0	0	0	0	0	0	0	0	0
134	CCCCCCCC/C=C\CCCCCCCC(N)=O	0	0	0	0	0	0	0	0	0	0	0	0	0	0	0	0	0	1	10.5463	1	0	0	0	0	0	0	0	0	0	0	0
135	O=C(C1=CC=C(N=C(C2=CC=C(O)C=C2)N3)C3=C1)C4=CC=CC=C4	0	0	0	0	0	0	0	0	0	0	0	0	0	0	0	0	0	1	20.3126	1	0	0	0	0	0	0	0	0	0	0	0
136	FC1=CC=C(NC(C(NNS(=O)(C2=CC=CC(Cl)=C2)=O)=O)=C3)C3=C1	0	0	0	0	0	0	0	0	0	0	0	0	0	0	0	0	0	0	16.7157	1	0	0	0	0	0	0	0	0	0	0	0
137	COC1=C(O)C=CC(/C=C2CC(N(C(CN3CCOCC3)=O)C\2=O)=O)=C1	0	0	0	1	0	0	0	1	0	0	1	0	0	0	0	0	0	0	39.6783	1	0	0	0	0	0	0	0	0	0	0	0
138	O=C1C(C(CC(C)C)=O)=C(O)C(C/C=C(C)/C)=C(O)[C@@]1(O)C/C=C(C)\C	0	0	0	0	0	0	0	0	0	0	0	0	0	0	0	0	0	0	25.4205	1	0	0	0	0	0	0	0	0	0	0	0
139	O=C(C1=C(O)C=C(O)C=C1O2)C(O[C@H]3[C@H](O)[C@@H](O)[C@H](CO)O3)=C2C4=CC(O)=C(O)C=C4	0	0	0	0	0	0	0	0	0	0	0	0	0	0	0	0	0	0	13.146	1	0	0	0	0	0	0	0	0	0	0	0
140	CC1CN(C2=CC=C(/C=N/NC3=NC(C4=CC=C(O)C=C4)=CS3)C=C2)CCC1	0	0	0	0	0	0	0	0	0	0	0	0	0	0	0	0	0	0	6.9951	1	0	0	0	0	0	0	0	0	0	0	0
141	CCCCCCCCCCCCCC(O)=O	0	0	0	0	0	0	0	0	0	0	0	0	0	0	0	0	0	0	10.2596	1	0	0	0	0	0	0	0	0	0	0	0
142	O=C1/C(C2=CC=CC=C2N1)=N\N=C\C3=CC=C(C(OC)=C3)OCC4=CN(CC5=C(C)C=CC=C5)N=N4	0	0	0	0	0	0	0	0	0	0	0	0	0	0	0	0	0	1	12.1521	0	0	0	0	0	0	0	0	0	0	0	0
143	O=C1/C(C2=CC=CC=C2N1)=N\N=C\C3=CC=C(C(OC)=C3)OCC4=CN(CC5=C(F)C=CC=C5)N=N4	0	0	0	0	0	0	0	0	0	0	0	0	0	0	0	0	0	1	12.1354	0	0	0	0	0	0	0	0	0	0	0	0
144	O=C1/C(C2=CC=CC=C2N1)=N\N=C\C3=CC=C(C(OC)=C3)OCC4=CN(CC5=CC=C(F)C=C5)N=N4	0	0	0	0	0	0	0	0	0	0	0	0	0	0	0	0	0	1	12.1357	0	0	0	0	0	0	0	0	0	0	0	0
145	O=C1/C(C2=CC=CC=C2N1C3=CC=C(Br)C=C3)=N\N=C\C4=CC=C(C=C4)OCC5=CN(CC6=CC=CC=C6)N=N5	0	0	0	0	0	0	0	0	0	0	0	1	0	0	0	0	0	1	14.9539	1	0	0	0	0	0	0	0	0	0	0	0
146	O=C1/C(C2=CC=CC=C2N1C3=CC=C(Br)C=C3)=N\N=C\C4=CC=C(C=C4)OCC5=CN(CC6=C(C)C=CC=C6)N=N5	0	0	0	0	0	0	0	0	0	0	0	1	0	0	0	0	0	1	14.9698	1	0	0	0	0	0	0	0	0	0	0	0
147	O=C1/C(C2=CC=CC=C2N1C3=CC=C(Br)C=C3)=N\N=C\C4=CC=C(C=C4)OCC5=CN(CC6=CC=C(C)C=C6)N=N5	0	0	0	0	0	0	0	0	0	0	0	1	0	0	0	0	0	1	14.9669	1	0	0	0	0	0	0	0	0	0	0	0
148	O=C1/C(C2=CC=CC=C2N1C3=CC=C(Br)C=C3)=N\N=C\C4=CC=C(C=C4)OCC5=CN(CC6=C(F)C=CC=C6)N=N5	0	0	0	0	0	0	0	0	0	0	0	1	0	0	0	0	0	1	14.9366	1	0	0	0	0	0	0	0	0	0	0	0
149	O=C(NC1=CC=CC(Cl)=C1)CSC2=NC3=CC=CC=C3C=C2C4=NC5=C(C=CC=C5)N4	1	0	0	0	0	0	0	0	0	0	1	0	0	1	0	0	0	1	25.4417	1	0	0	0	0	0	0	0	0	0	0	0
150	FC1=CC=C(NC(C(NNS(=O)(C2=CC=C(C(F)(F)F)C=C2)=O)=O)=C3)C3=C1	1	0	0	0	0	0	0	0	0	0	0	0	0	0	0	0	0	0	16.0566	1	0	0	0	0	0	0	0	0	0	0	0
151	BrC(C=C(Br)C=C1)=C1/C(CSC2=NC3=C(C4=CC=CC=C4N3)N=N2)=N\C5=NN=C(S5)C6=CC=C(Br)C=C6OC	1	0	0	0	0	0	0	0	0	0	0	0	0	0	0	0	0	1	12.9447	1	0	0	0	0	0	0	0	0	0	0	0
152	BrC(C=C(C1=CC=CC=C1)C=C2)=C2/C(CSC3=NC4=C(C5=CC=CC=C5N4)N=N3)=N\C6=NN=C(S6)C7=CC(C=CC=C8)=C8C=C7	1	0	0	0	0	0	0	0	0	0	0	0	0	0	0	0	0	1	13.1679	1	0	0	0	0	0	0	0	0	0	0	0
153	BrC(C=C(Br)C=C1)=C1/C(CSC2=NC3=C(C4=CC=CC=C4N3)N=N2)=N\C5=NN=C(S5)C6=C([N+]([O-])=O)C=CC=C6	1	0	0	0	0	0	0	0	0	0	0	0	0	0	0	0	0	1	23.7989	1	0	0	0	0	0	0	0	0	0	0	0
154	N#CC1=CC=C2C(C=C(C3=NN=C(NC4=CC=CC([N+]([O-])=O)=C4)S3)N2)=C1	1	0	0	0	0	0	0	0	0	0	0	0	1	0	0	0	0	0	13.6519	0	0	0	0	0	1	5.26189	1	1	1	1	1
155	O=C(C1=C(O)C=C(O[C@H]2[C@H](O)[C@@H](O)[C@H](O)[C@@H](CO)O2)C=C1O)CCC3=CC=C(O)C=C3	1	1	0	0	0	0	0	0	0	0	0	0	0	0	0	0	0	0	12.4774	1	0	0	0	0	0	0	0	0	0	0	0
156	BrC(C=C1)=CC(Br)=C1/C(CSC2=NC3=C(C4=CC=CC=C4N3)N=N2)=N\C5=NN=C(S5)C6=CC=C([N+]([O-])=O)C=C6	1	0	0	0	0	0	0	0	0	0	0	0	0	0	0	0	0	1	23.3252	1	0	0	0	0	0	0	0	0	0	0	0
157	OC(/C=C/C(C=C1)=CC(OC)=C1O/C(C(O)=O)=C\C2=CC=C(O)C(OC)=C2)=O	1	0	0	0	0	0	0	0	0	0	0	0	0	0	0	0	0	0	22.1972	1	0	0	0	0	0	0	0	0	0	0	0
158	BrCCCCCSC1=NN=C(O1)COC2=C(N=CC=C3)C3=CC=C2	1	1	1	1	1	1	1	1	0	1	1	1	1	1	1	1	1	0	4.36451	0	0	0	0	0	0	0	0	0	0	0	0
159	O=C(C1=C(O)C=C(O)C=C1O2)C(O[C@H]3[C@H](O)[C@@H](O)[C@H](O)[C@@H](CO)O3)=C2C4=CC(O)=C(O)C=C4	1	0	0	0	0	0	0	0	0	0	0	0	0	0	0	0	0	0	13.2469	1	0	0	0	0	0	0	0	0	0	0	0
160	O=C(O)CCCCCCCCCCCCCCCO	1	0	0	0	0	0	0	0	0	0	0	0	0	0	0	0	0	0	10.3055	1	0	0	0	0	0	0	0	0	0	0	0
161	COC1=C(O)C=CC(C2=C(O)C(C3=C(O)C=C(O)C=C3O2)=O)=C1	1	0	0	0	0	0	0	0	0	0	0	0	0	0	0	0	0	0	12.2437	1	0	0	0	0	0	0	0	0	0	0	0
162	O=C1CC(C2=CC=C(O)C=C2)OC3=C(C/C=C(C)\C)C(O)=CC(O)=C31	1	0	0	0	0	0	0	0	0	0	0	0	0	0	0	0	0	0	12.5722	1	0	0	0	0	0	0	0	0	0	0	0
163	O=C1C(C(CC(C)C)=O)=C(O)C(C/C=C(C)/C)=C(O)C1(C/C=C(C)\C)C/C=C(C)\C	1	0	0	0	0	0	0	0	0	0	0	0	0	0	0	0	0	0	26.6878	1	0	0	0	0	0	0	0	0	0	0	0
164	BrC1=CC=C(OC)C(C2=NN=C(/N=C(CSC3=NC4=C(C5=CC=CC=C5N4)N=N3)\C6=CC([N+]([O-])=O)=CC=C6)S2)=C1	1	0	0	0	0	0	0	0	0	0	0	0	0	0	0	0	0	1	23.6588	1	0	0	0	0	0	0	0	0	0	0	0
165	BrC1=CC=C(OC)C(C2=NN=C(/N=C(CSC3=NC4=C(C5=CC=CC=C5N4)N=N3)\C6=CC=C(C7=CC=CC=C7)C=C6)S2)=C1	1	0	0	0	0	0	0	0	0	0	0	0	0	0	0	0	0	1	13.0605	1	0	0	0	0	0	0	0	0	0	0	0
166	OC1=C(OC)C=C(/C=C/C(O)=O)C=C1/C(C(O)=O)=C/C2=CC(OC)=C(O)C=C2	1	0	0	0	0	0	0	0	0	0	0	0	0	0	0	0	0	0	22.5869	1	0	0	0	0	0	0	0	0	0	0	0
167	O=C(/C=C/C1=CC=C(O)C=C1)C2=C(OC)C=C(O)C(C/C=C(C)\C)=C2O	1	0	0	0	0	0	0	0	1	0	0	0	0	0	0	0	0	0	12.6139	1	0	0	0	0	0	0	0	0	0	0	0
168	OC1C(C(C2=CC=CC(OC)=C2)=O)N(CC(NC3=CC=CC=C3Cl)=O)S(C4=CC=CC=C41)(=O)=O	1	0	0	0	0	0	0	0	0	0	0	0	0	0	0	0	0	1	26.1972	1	0	0	0	0	0	0	0	0	0	0	0
169	O=C1CC(C2=CC=C(O)C=C2)OC3=CC(O)=C(C/C=C(C)\C)C(O)=C31	1	0	0	0	0	0	0	0	0	0	0	0	0	0	0	0	0	0	12.5722	1	0	0	0	0	0	0	0	0	0	0	0
170	FC(C=C1)=CC=C1NC(S2)=NN=C2C3=CC4=CC(C#N)=CC=C4N3	1	0	0	0	0	0	0	0	0	0	0	0	1	0	0	0	0	0	3.26897	0	0	0	0	0	1	5.26189	1	1	1	1	1
171	BrC(C([N+]([O-])=O)=CC=C1)=C1/C(CSC2=NC3=C(C4=CC=CC=C4N3)N=N2)=N\C5=NN=C(S5)C6=C([N+]([O-])=O)C=CC=C6	1	0	0	0	0	0	0	0	0	0	0	0	0	0	0	0	0	1	34.6012	1	0	0	0	0	0	0	0	0	0	0	0
172	CCCCC/C=C\C/C=C\C/C=C\C/C=C\CCCC(O)=O	1	0	0	0	0	0	0	0	0	0	0	0	0	0	0	0	0	1	10.3138	1	0	0	0	0	0	0	0	0	0	0	0
173	BrC1=CC=C(OC)C(C2=NN=C(/N=C(CSC3=NC4=C(C5=CC=CC=C5N4)N=N3)\C6=CC=C(OC)C=C6)S2)=C1	1	0	0	0	0	0	0	0	0	0	0	0	0	0	0	0	0	1	12.9034	1	0	0	0	0	0	0	0	0	0	0	0
174	CC(C1=CC2=CC[C@@H]3[C@@](CCC[C@]3(C(O)=O)C)(C)[C@H]2CC1)C	1	0	1	0	0	0	0	0	0	0	0	0	0	0	0	0	0	0	11.942	1	0	0	0	0	0	0	0	0	0	0	0
175	C[C@H]1[C@H](O)[C@@H](O)[C@@H](O)[C@H](OC2=C(C3=CC(O)=C(O)C=C3)OC4=CC(O)=CC(O)=C4C2=O)O1	1	1	0	0	0	0	0	0	0	0	0	0	0	0	0	0	0	0	13.2268	1	0	0	0	0	0	0	0	0	0	0	0
176	O=C(C1=C(O)C=C(O)C=C1O)CCC2=CC=C(O)C=C2	1	1	0	0	0	0	0	0	0	0	0	0	0	0	0	0	0	0	11.9869	1	0	0	0	0	0	0	0	0	0	0	0
177	O=C(C1=CC=CC(OC)=C1)C(C2CC(NC3=CC=C(Cl)C=C3)=O)=C(O)C4=CC=CC=C4S2(=O)=O	1	0	0	0	0	0	0	0	0	0	0	0	0	0	0	0	0	1	26.1726	1	0	0	0	0	0	0	0	0	0	0	0
178	OC1C(C(C2=CC=CC(OC)=C2)=O)N(CC(NC3=CC=C(Cl)C=C3)=O)S(C4=CC=CC=C41)(=O)=O	1	0	0	0	0	0	0	0	0	0	0	0	0	0	0	0	0	1	26.1535	1	0	0	0	0	0	0	0	0	0	0	0
179	O=C1CC(C2=CC=C(O)C=C2)OC3=C(C/C=C(C)\C)C(O)=CC(OC)=C31	1	0	0	0	0	0	0	0	0	0	0	0	0	0	0	0	0	0	12.8111	1	0	0	0	0	0	0	0	0	0	0	0
180	OC1=C(Cl)C=C(Cl)C=C1C2=NN=C(/N=C(CSC3=NC4=C(C5=CC=CC=C5N4)N=N3)\C6=CC([N+]([O-])=O)=CC=C6)S2	1	0	0	0	0	0	0	0	0	0	0	0	0	0	0	0	0	1	23.4321	1	0	0	0	0	0	0	0	0	0	0	0
181	BrC1=CC=C(OC)C(C2=NN=C(/N=C(CSC3=NC4=C(C5=CC=CC=C5N4)N=N3)\C6=CC([N+]([O-])=O)=CC=C6)S2)=C1	1	0	0	0	0	0	0	0	0	0	0	0	0	0	0	0	0	1	23.6588	1	0	0	0	0	0	0	0	0	0	0	0
182	FC1=CC=C(NC(C(NNS(=O)(C2=CC=C(Br)C=C2)=O)=O)=C3)C3=C1	1	0	0	0	0	0	0	0	0	0	0	0	0	0	0	0	0	0	16.8635	1	0	0	0	0	0	0	0	0	0	0	0
183	O=C(O)/C=C/C1=CC=C(O)C(OC)=C1	1	0	0	0	0	0	0	0	0	0	0	0	0	0	0	0	0	0	10.2266	1	0	0	0	0	0	0	0	0	0	0	0
184	FC1=CC=CC=C1NC(S2)=NN=C2C3=CC4=CC(C#N)=CC=C4N3	1	0	0	0	0	0	0	0	0	0	0	0	1	0	0	0	0	1	3.2484	0	0	0	0	0	1	5.26189	1	1	1	1	1
185	C[C@H]1[C@H](O)[C@@H](O)[C@@H](O)[C@H](OC[C@@H]2[C@@H](O)[C@H](O)[C@@H](O)[C@H](OC3=CC(O)=C4C(C[C@@H](C5=CC(O)=C(OC)C=C5)OC4=C3)=O)O2)O1	1	1	0	0	0	0	0	0	0	0	0	0	0	0	0	0	0	0	12.8926	1	0	0	0	0	0	0	0	0	0	0	0
186	CC1CCN(C2=CC=C(/C=N/NC3=NC(C4=CC=C(C)C=C4)=CS3)C=C2)CC1	1	0	0	0	0	0	0	0	0	0	0	0	0	0	0	0	0	0	7.08327	0	0	0	0	0	0	0	0	0	0	0	0
187	OC1C(C(C2=CC=CC(OC)=C2)=O)N(CC(NC3=CC=CC=C3Br)=O)S(C4=CC=CC=C41)(=O)=O	1	0	0	0	0	0	0	0	0	0	0	0	0	0	0	0	0	1	26.2654	1	0	0	0	0	0	0	0	0	0	0	0
188	CCCCCCCCCCCCCCCC(N)=O	1	0	0	0	0	0	0	0	0	0	0	0	0	0	0	0	0	0	10.5229	1	0	0	0	0	0	0	0	0	0	0	0
189	BrC1=CC=C(OC)C(C2=NN=C(/N=C(CSC3=NC4=C(C5=CC=CC=C5N4)N=N3)\C6=CC=C(C)C=C6)S2)=C1	1	0	0	0	0	0	0	0	0	0	0	0	0	0	0	0	0	1	12.9326	1	0	0	0	0	0	0	0	0	0	0	0
190	O[C@@H]1[C@H](O)CCN(C(CCC2=CC=C(N)C=C2)=O)C1	1	1	0	0	0	0	0	0	0	0	0	0	0	0	0	0	0	0	13.6188	1	0	0	0	0	0	0	0	0	0	0	0
191	FC1=CC=C(NC(C(NNS(=O)(C2=CC=C(Cl)C=C2)=O)=O)=C3)C3=C1	1	0	0	0	0	0	0	0	0	0	0	0	0	0	0	0	0	0	16.7564	1	0	0	0	0	0	0	0	0	0	0	0
192	O=C(C1=C(O)C=C(O)C=C1O[C@H]2[C@H](O)[C@@H](O)[C@H](O)[C@@H](CO)O2)CCC3=CC=C(O)C=C3	1	1	0	0	0	0	0	0	0	0	0	0	0	0	0	0	0	0	12.7943	1	0	0	0	0	0	0	0	0	0	0	0
193	ClC(C(Cl)=C1)=CC=C1NC(S2)=NN=C2C3=CC4=CC(C#N)=CC=C4N3	1	0	0	0	0	0	0	0	0	0	0	0	1	0	0	0	0	0	3.28912	0	0	0	0	0	1	5.26189	1	1	1	1	1
194	CC1CCN(C2=CC=C(/C=N/NC3=NC(C4=CC=C(O)C=C4)=CS3)C=C2)CC1	1	0	0	0	0	0	0	0	0	0	0	0	0	0	0	0	0	0	6.98601	1	0	0	0	0	0	0	0	0	0	0	0
195	O=C(O)/C=C/C1=CC=C(O)C=C1	1	0	0	0	0	0	0	0	0	0	0	0	0	0	0	0	0	0	10.1034	1	0	0	0	0	0	0	0	0	0	0	0
196	OC1C(C(C2=CC=CC(OC)=C2)=O)N(CC(NC3=CC=CC(C)=C3)=O)S(C4=CC=CC=C41)(=O)=O	1	0	0	0	0	0	0	0	0	0	0	0	0	0	0	0	0	1	26.2523	1	0	0	0	0	0	0	0	0	0	0	0
197	CC1=CC=C(C2=CC(C(F)(F)F)=NN2C3=CC=C(S(=O)(NC(C4=CC=CC=C4)=O)=O)C=C3)C=C1	1	0	0	0	0	0	0	0	0	0	0	0	0	0	0	0	0	1	12.0117	1	0	0	0	0	0	0	0	0	0	0	0
198	BrC1=CC=C(OC)C(C2=NN=C(/N=C(CSC3=NC4=C(C5=CC=CC=C5N4)N=N3)\C6=C(OC)C=CC(OC)=C6)S2)=C1	1	0	0	0	0	0	0	0	0	0	0	0	0	0	0	0	0	1	12.9482	1	0	0	0	0	0	0	0	0	0	0	0
199	BrC1=CC=C(OC)C(C2=NN=C(/N=C(CSC3=NC4=C(C5=CC=CC=C5N4)N=N3)\C6=C([N+]([O-])=O)C=CC=C6)S2)=C1	1	0	0	0	0	0	0	0	0	0	0	0	0	0	0	0	0	1	23.9884	1	0	0	0	0	0	0	0	0	0	0	0
200	CC1=CC=C(C2=CC(C(F)(F)F)=NN2C3=CC=C(S(=O)(NC(C4=CC=CC([N+]([O-])=O)=C4)=O)=O)C=C3)C=C1	1	0	0	0	0	0	0	0	0	0	0	0	0	0	0	0	0	1	22.2092	1	0	0	0	0	0	0	0	0	0	0	0
201	CC1=CC=C(C2=CC(C(F)(F)F)=NN2C3=CC=C(S(=O)(NC(C4=CC=CC=C4[N+]([O-])=O)=O)=O)C=C3)C=C1	1	0	0	0	0	0	0	0	0	0	0	0	0	0	0	0	0	1	22.3919	1	0	0	0	0	0	0	0	0	0	0	0
202	OC1C(C(C2=CC=CC(OC)=C2)=O)N(CC(NC3=CC=C(Br)C=C3)=O)S(C4=CC=CC=C41)(=O)=O	1	0	0	0	0	0	0	0	0	0	0	0	0	0	0	0	0	1	26.1955	1	0	0	0	0	0	0	0	0	0	0	0
203	ClC1=C(OC(C2=CC(O)=CC=C2)=C3)C3=CC=C1	1	0	0	0	0	0	0	0	0	0	0	0	0	0	0	0	0	0	0	1	0	0	0	0	0	0	0	0	0	0	0
204	CC1=CC=C(C2=CC(C(F)(F)F)=NN2C3=CC=C(S(=O)(NC(C4=CC=C(Cl)C=C4)=O)=O)C=C3)C=C1	1	0	0	0	0	0	0	0	0	0	0	0	0	0	0	0	0	1	12.0549	1	0	0	0	0	0	0	0	0	0	0	0
205	OC1=C(OC)C=C(/C=C/C(O)=O)C=C1C2=CC(/C=C/C(O)=O)=CC(OC)=C2O	1	0	0	0	0	0	0	0	0	0	0	0	0	0	0	0	0	0	21.5573	1	0	0	0	0	0	0	0	0	0	0	0
206	O[C@@H]1CCN(C(CCC2=CC=C(NC(CC3=CSC=C3)=O)C=C2)=O)C[C@H]1O	1	1	0	0	0	0	0	0	0	0	0	0	0	0	0	0	0	0	25.8816	1	0	0	0	0	0	0	0	0	0	0	0
207	FC1=CC=C(NC(C(NNS(=O)(C2=CC=C(F)C=C2)=O)=O)=C3)C3=C1	1	0	0	0	0	0	0	0	0	0	0	0	0	0	0	0	0	0	16.4505	1	0	0	0	0	0	0	0	0	0	0	0
208	CC1=CC=C(C2=CC(C(F)(F)F)=NN2C3=CC=C(S(=O)(NC(C4=CC=C(Br)C=C4)=O)=O)C=C3)C=C1	1	0	0	0	0	0	0	0	0	0	0	0	0	0	0	0	0	1	12.0995	1	0	0	0	0	0	0	0	0	0	0	0
209	BrC1=C(OC(C2=CC(O)=CC=C2)=C3)C3=CC=C1	1	0	0	0	0	0	0	0	0	0	0	0	0	0	0	0	0	0	0	1	0	0	0	0	0	0	0	0	0	0	0
210	OC(/C=C/C(C=C1)=CC(OC)=C1O/C(C(O)=O)=C\C2=CC(C3=CC(/C=C/C(O)=O)=CC(OC)=C3O)=C(O)C(OC)=C2)=O	1	0	0	0	0	0	0	0	0	0	0	0	0	0	0	0	0	0	33.9486	1	0	0	0	0	0	0	0	0	0	0	0
211	O=C1C2=C(O)C=C(O)C=C2OC(C3=CC=C(O)C=C3)C1	1	0	0	0	0	0	0	0	0	0	0	0	0	0	0	0	0	0	12.0973	1	0	0	0	0	0	0	0	0	0	0	0
212	ClC1=C(OC(C2=CC(O)=CC(O)=C2)=C3)C3=CC=C1	1	0	0	0	0	0	0	0	0	0	0	0	0	0	0	0	0	0	0	1	0	0	0	0	0	0	0	0	0	0	0
213	COC(C=C1)=CC=C1/C(CSC2=NC3=C(C4=CC=CC=C4N3)N=N2)=N\C5=NN=C(S5)C6=C([N+]([O-])=O)C=CC=C6	1	0	0	0	0	0	0	0	0	0	0	0	0	0	0	0	0	1	23.7391	1	0	0	0	0	0	0	0	0	0	0	0
214	IC1=C(C2=C(C(Cl)=C1)C=CC=N2)OCC(C3=CC=CC=C3)=O	1	0	1	1	0	0	0	0	0	0	0	0	0	1	1	1	0	1	16.4864	1	0	0	0	0	0	0	0	0	0	0	0
215	O=C1OC2=CC=CC=C2C=C1COC3=C(/C=N/NC4=NC(C5=CC=C(C(C)(C)C)C=C5)=CS4)C=CC=C3	1	0	0	0	0	0	0	0	0	0	0	0	0	0	0	0	0	1	16.9982	0	0	0	0	0	0	0	0	0	0	0	0
216	FC1=CC=C(NC(C(NNS(=O)(C2=CC=CC(F)=C2)=O)=O)=C3)C3=C1	1	0	0	0	0	0	0	0	0	0	0	0	0	0	0	0	0	0	16.2777	1	0	0	0	0	0	0	0	0	0	0	0
217	COC(C=C1)=CC=C1/C(CSC2=NC3=C(C4=CC=CC=C4N3)N=N2)=N\C5=NN=C(S5)C6=CC=C([N+]([O-])=O)C=C6	1	0	0	0	0	0	0	0	0	0	0	0	0	0	0	0	0	1	23.2704	1	0	0	0	0	0	0	0	0	0	0	0
218	OC1=CC(O)=C(C2=C(O)C(C3=C(O)C=C(O)C=C3O2)=O)C=C1	1	0	0	0	0	0	0	0	0	0	0	0	0	0	0	0	0	0	12.1501	1	0	0	0	0	0	0	0	0	0	0	0
219	O=C(C1=C(C(O)=C(O)C=C1O)O2)C(O)=C2C3=CC=C(O)C=C3	1	0	0	0	0	0	0	0	0	0	0	0	0	0	0	0	0	0	12.1616	1	1	0	0	0	0	0	0	0	0	0	0
220	O=C(C1=CC=C(Cl)C=C1)NC2=NC3=C(S2)[C@@H](C)[C@@]4(C)C(CC[C@@H](C(C)=C)C4)=C3	1	1	0	0	0	0	0	0	0	0	0	0	0	0	0	0	0	0	18.5301	1	0	0	0	0	0	0	0	0	0	0	0
221	ClC1=CC(Cl)=C(O)C(C2=NN=C(/N=C(CSC3=NC4=C(C5=CC=CC=C5N4)N=N3)\C6=CC=C(C7=CC=CC=C7)C=C6)S2)=C1	1	0	0	0	0	0	0	0	0	0	0	0	0	0	0	0	0	1	12.9	1	0	0	0	0	0	0	0	0	0	0	0
222	IC1=C(C2=C(C(Cl)=C1)C=CC=N2)OCC(C3=CC([N+]([O-])=O)=CC=C3)=O	1	0	1	1	0	0	0	0	0	0	0	0	0	1	1	1	0	0	26.8615	1	0	0	0	0	0	0	0	0	0	0	0
223	O=[N+](C1=C(C2=NN=C(/N=C(CSC3=NC4=C(C5=CC=CC=C5N4)N=N3)\C6=CC=C(C7=CC=CC=C7)C=C6)S2)C=CC=C1)[O-]	1	0	0	0	0	0	0	0	0	0	0	0	0	0	0	0	0	1	23.9951	1	0	0	0	0	0	0	0	0	0	0	0
224	O=C1/C(C2=CC=CC=C2N1)=N\N=C\C3=CC=C(C(OC)=C3)OCC4=CN(CC5=CC=CC=C5)N=N4	1	0	0	0	0	0	0	0	0	0	0	0	0	0	0	0	0	1	12.1372	0	0	0	0	0	0	0	0	0	0	0	0
225	O=C(N1CC[C@H](O)[C@H](O)C1)CCC2=CC=C(NS(=O)(C3=CC=C(C(F)(F)F)C=C3)=O)C=C2	1	1	0	0	0	0	0	0	0	0	0	0	0	0	0	0	0	0	13.4989	1	0	0	0	0	0	0	0	0	0	0	0
226	FC1=CC=C(NC(C(NNS(=O)(C2=CC=CC=C2F)=O)=O)=C3)C3=C1	1	0	0	0	0	0	0	0	0	0	0	0	0	0	0	0	0	1	15.9429	1	0	0	0	0	0	0	0	0	0	0	0
227	FC(C=C1)=CC=C1CNC2=CC(C3=NC4=CC=CC=C4N3)=CC=C2	1	0	0	0	0	0	0	0	0	0	0	0	0	0	0	0	0	1	7.9656	0	0	0	0	0	0	0	0	0	0	0	1
228	O=C1O/C(C2=C1C(NC(C)=C2)=O)=C\C3=CC=C(CO)N3C4=CC=C(C(OCC)=O)C=C4	1	0	0	0	0	0	0	0	0	0	0	0	0	1	0	0	0	0	38.8582	1	0	0	0	0	0	0	0	0	0	0	0
229	C[C@H]1[C@H](O)[C@@H](O)[C@@H](O)[C@H](O[C@@H]2[C@@H](C3=CC(O)=C(O)C=C3)OC4=CC(O)=CC(O)=C4C2=O)O1	1	1	0	0	0	0	0	0	0	0	0	0	0	0	0	0	0	0	13.2846	1	0	0	0	0	0	0	0	0	0	0	0
230	O=[N+](C1=CC=C(C2=NN=C(/N=C(CSC3=NC4=C(C5=CC=CC=C5N4)N=N3)\C6=CC=C(C7=CC=CC=C7)C=C6)S2)C=C1)[O-]	1	0	0	0	0	0	0	0	0	0	0	0	0	0	0	0	0	1	23.5049	1	0	0	0	0	0	0	0	0	0	0	0
231	O=C(C1=C(C=C(O)C=C1)O2)C(O)=C2C3=CC(O)=C(O)C=C3	1	0	0	0	0	0	0	0	0	0	0	0	0	0	0	0	0	0	12.082	1	0	0	0	0	0	0	0	0	0	0	0
232	BrC1=C(OC(C2=CC(O)=CC(O)=C2)=C3)C3=CC=C1	1	0	0	0	0	0	0	0	0	0	0	0	0	0	0	0	0	0	0	1	0	0	0	0	0	0	0	0	0	0	0
233	O=C1C2=CC=CC=C2OC(/C=N/NC3=CC=CC(Br)=C3)C1	1	0	0	0	0	0	0	0	0	0	0	0	0	0	0	0	0	1	12.0054	0	0	0	0	0	0	0	0	0	0	0	0
234	O=C1C2=CC=CC=C2OC(/C=N/NC3=CC=C(C(C)(C)C)C=C3)C1	1	0	0	0	0	0	0	0	0	0	0	0	0	0	0	0	0	1	12.0984	0	0	0	0	0	0	0	0	0	0	0	0
235	O=C1C2=CC=CC=C2OC(/C=N/NC3=CC=C(F)C=C3)C1	1	0	0	0	0	0	0	0	0	0	0	0	0	0	0	0	0	1	11.9628	0	0	0	0	0	0	0	0	0	0	0	0
236	COC1=CC=C(OC)C=C1/C(CSC2=NC3=C(C4=CC=CC=C4N3)N=N2)=N\C5=NN=C(S5)C6=CC=C([N+]([O-])=O)C=C6	1	0	0	0	0	0	0	0	0	0	0	0	0	0	0	0	0	1	23.3543	1	0	0	0	0	0	0	0	0	0	0	0
237	ClC(N=CC=C1)=C1CNC2=CC(C3=NC4=CC=CC=C4N3)=CC=C2	1	0	1	0	0	0	0	0	0	0	0	0	0	1	1	1	0	1	12.0853	0	0	0	0	0	0	0	0	0	0	0	0
238	IC1=C(C2=C(C(Cl)=C1)C=CC=N2)OCC(C3=CC=C(C)C=C3)=O	1	0	1	1	0	0	0	0	0	0	0	0	0	1	1	1	0	0	16.6093	1	0	0	0	0	0	0	0	0	0	0	0
239	CC(C=C1)=CC=C1/C(CSC2=NC3=C(C4=CC=CC=C4N3)N=N2)=N\C5=NN=C(S5)C6=CC=C([N+]([O-])=O)C=C6	1	0	0	0	0	0	0	0	0	0	0	0	0	0	0	0	0	1	23.2948	1	0	0	0	0	0	0	0	0	0	0	0
240	CC(C)(C)C(C=C1)=CC=C1CNC2=CC(C3=NC4=CC=CC=C4N3)=CC=C2	1	0	0	0	0	0	0	0	0	0	0	0	0	0	0	0	0	1	8.08598	0	0	0	0	0	0	0	0	0	0	0	1
241	IC1=C(C2=C(C(Cl)=C1)C=CC=N2)OCC(C3=CC=C(Cl)C=C3)=O	1	0	1	1	0	0	0	0	0	0	0	0	0	1	1	1	0	0	16.5487	1	0	0	0	0	0	0	0	0	0	0	0
242	IC1=C(C2=C(C(Cl)=C1)C=CC=N2)OCC(C3=CC=C(C4=CC=CC=C4)C=C3)=O	1	0	1	1	0	0	0	0	0	0	0	0	0	1	1	1	0	1	16.9793	1	0	0	0	0	0	0	0	0	0	0	0
243	ClC1=C(Cl)C=CC(C2=NN=C(/N=C(CSC3=NC4=C(C5=CC=CC=C5N4)N=N3)\C6=CC=CC=C6OC)S2)=C1	1	0	0	0	0	0	0	0	0	0	0	0	0	0	0	0	0	1	12.8494	1	0	0	0	0	0	0	0	0	0	0	0
244	O=C(C1=C(O)C=C(O)C=C1O2)C(O)=C2C3=CC=C(O)C=C3	1	0	0	0	0	0	0	0	0	0	0	0	0	0	0	0	0	0	12.1204	1	0	0	0	0	0	0	0	0	0	0	0
245	O=C(C1=CC=CC(N2)=C1OC2=O)/C=C/C3=CC(F)=C(O)C(F)=C3	1	0	0	0	0	0	0	1	0	0	0	0	0	0	0	0	0	0	25.793	1	0	0	0	0	0	0	0	0	0	0	0
246	O=C(C1=CC=CC(N2)=C1OC2=O)/C=C/C3=CC=C(O)C(F)=C3	1	0	0	0	0	0	0	1	0	0	0	0	0	0	0	0	0	0	25.8481	1	0	0	0	0	0	0	0	0	0	0	0
247	O=C(C1=CC=CC(N2)=C1OC2=O)/C=C/C3=CC=C(O)C=C3	1	0	0	0	0	0	0	1	0	0	0	0	0	0	0	0	0	0	25.9032	1	0	0	0	0	0	0	0	0	0	0	0
248	IC1=C(C2=C(C(Cl)=C1)C=CC=N2)OCC(C3=CC=C([N+]([O-])=O)C=C3)=O	1	0	1	1	0	0	0	0	0	0	0	0	0	1	1	1	0	0	26.6981	1	0	0	0	0	0	0	0	0	0	0	0
249	ClC1=C(Cl)C=C(C2=NN=C(/N=C(CSC3=NC4=C(C5=CC=CC=C5N4)N=N3)\C6=CC=C(OC)C=C6)S2)C=C1	1	0	0	0	0	0	0	0	0	0	0	0	0	0	0	0	0	1	12.832	1	0	0	0	0	0	0	0	0	0	0	0
250	O=C1C2=CC=CC=C2OC(/C=N/NC(C3=CC=C(O)C=C3)=O)C1	1	0	0	0	0	0	0	0	0	0	0	0	0	0	0	0	0	1	23.8398	1	0	0	0	0	0	0	0	0	0	0	0
251	O=C1C2=CC=CC=C2OC(/C=N/NC3=CC=CC(C#N)=C3)C1	1	0	0	0	0	0	0	0	0	0	0	0	0	0	0	0	0	1	12.0145	0	0	0	0	0	1	5.26189	1	1	1	1	1
252	O=C1C2=CC=C(O)C=C2OC(C3=CC=C(O)C=C3)=C1O	1	0	0	0	0	0	0	0	0	0	0	0	0	0	0	0	0	0	12.0596	1	0	0	0	0	0	0	0	0	0	0	0
253	O=C1/C(C2=CC=CC=C2N1)=N\N=C\C3=CC=C(C(OC)=C3)OCC4=CN(CC5=CC=C(C)C=C5)N=N4	1	0	0	0	0	0	0	0	0	0	0	0	0	0	0	0	0	1	12.1494	0	0	0	0	0	0	0	0	0	0	0	0
254	BrC(C=C1)=NC=C1CNC2=CC(C3=NC4=CC=CC=C4N3)=CC=C2	1	0	0	0	0	0	0	0	0	0	0	0	0	1	0	0	0	1	12.261	0	0	0	0	0	0	0	0	0	0	0	1
255	ClC1=CC=C(CN2C(/C(C3=C2C=CC=C3)=N\NC4=NN=CS4)=O)C=C1	1	0	0	0	0	0	0	0	0	0	0	0	0	0	0	0	0	1	14.5972	1	0	0	0	0	0	0	0	0	0	0	0
256	IC1=C(C2=C(C(Cl)=C1)C=CC=N2)OCC(C3=CC=C(Br)C=C3)=O	1	0	1	1	0	0	0	0	0	0	0	0	0	1	1	1	0	0	16.5878	1	0	0	0	0	0	0	0	0	0	0	0
257	CC(C=C1)=CC=C1C2=NC3=CC=CC=C3N=C2	1	0	0	0	0	0	0	0	0	0	0	0	0	0	0	0	0	1	9.0301	0	0	0	0	0	0	0	0	0	0	0	0
258	CN(C)C(C=C1)=CC=C1/C=N/CCC2=CC=C(O)C=C2	1	0	0	0	0	0	0	0	0	0	0	0	0	0	0	0	0	0	6.50788	1	0	0	0	0	0	0	0	0	0	1	0
259	O=C1/C(C2=CC=CC=C2N1)=N\N=C\C3=CC=C(C=C3)OCC4=CN(CC5=CC=CC=C5)N=N4	1	0	0	0	0	0	0	0	0	0	0	0	0	0	0	0	0	1	12.0567	0	0	0	0	0	0	0	0	0	0	0	0
260	FC1=CC=CC(CNC2=CC(C3=NC4=CC=CC=C4N3)=CC=C2)=C1	1	0	0	0	0	0	0	0	0	0	0	0	0	0	0	0	0	1	7.9529	0	0	0	0	0	0	0	0	0	0	0	1
261	O=C(NC1=CC=C(F)C=C1)COC(C(OC)=C2)=CC=C2C3=NC4=CC=CC=C4N3	1	0	0	0	0	0	0	0	0	0	0	0	0	0	0	0	0	1	19.9108	1	0	0	0	0	0	0	0	0	0	0	0
262	O=C1/C(C2=CC=CC=C2N1C3=CC=C(Br)C=C3)=N\N=C\C4=CC=C(C=C4)OCC5=CN(CC6=CC=C(F)C=C6)N=N5	1	0	0	0	0	0	0	0	0	0	0	1	0	0	0	0	0	1	14.9397	1	0	0	0	0	0	0	0	0	0	0	0
263	O=C1/C(C2=CC=CC=C2N1)=N\N=C\C3=CC=C(C=C3)OCC4=CN(CC5=C(C)C=CC=C5)N=N4	1	0	0	0	0	0	0	0	0	0	0	0	0	0	0	0	0	1	12.0716	0	0	0	0	0	0	0	0	0	0	0	0
264	OC1=C(F)C=C(/C=C/C(C2=CC=CC(N3CC(OC)=O)=C2OC3=O)=O)C=C1F	1	0	0	0	0	0	0	0	0	0	0	0	0	0	0	0	0	0	35.9358	1	0	0	0	0	0	0	0	0	0	0	0
265	BrC1=CC=CC(CNC2=CC(C3=NC4=CC=CC=C4N3)=CC=C2)=N1	1	0	0	0	0	0	0	0	0	0	0	0	0	1	0	0	0	1	12.4483	0	0	0	0	0	0	0	0	0	0	0	0
266	O=C(CSC1=C2C=C(OC)C=CC2=NC3=CC(Cl)=CC=C31)NCC4=CC(Cl)=CC=C4	1	0	0	0	0	0	0	0	0	0	0	0	0	1	0	0	0	0	18.1926	1	0	0	0	0	0	0	0	0	0	0	0
267	CC1=CC(CN2N=NC(COC(C=C3)=CC=C3C(N4)=NC(C5=CC=CC=C5)=C4C6=CC=CC=C6)=C2)=CC(C)=C1	1	0	0	0	0	0	0	0	0	0	0	0	0	0	0	0	0	1	8.52756	0	0	0	0	0	0	0	0	0	0	0	0
268	IC1=C(C2=C(C(Cl)=C1)C=CC=N2)OCC(C3=CC(Br)=CC=C3)=O	1	0	1	1	0	0	0	0	0	0	0	0	0	1	1	1	0	0	16.6244	1	0	0	0	0	0	0	0	0	0	0	0
269	OC1=CC=CC(C2=NN=C(/N=C(CSC3=NC4=C(C5=CC=CC=C5N4)N=N3)\C6=CC=C(C7=CC=CC=C7)C=C6)S2)=C1	1	0	0	0	0	0	0	0	0	0	0	0	0	0	0	0	0	1	12.9571	1	0	0	0	0	0	0	0	0	0	0	0
270	COC1=CC=CC(CNC2=CC(C3=NC4=CC=CC=C4N3)=CC=C2)=N1	1	0	0	0	0	0	0	0	0	0	0	0	0	1	0	0	0	1	12.4255	0	0	0	0	0	0	0	0	0	0	0	0
271	O=C1/C(C2=CC=CC=C2N1)=N\N=C\C3=CC=C(C=C3)OCC4=CN(CC5=CC=C(F)C=C5)N=N4	1	0	0	0	0	0	0	0	0	0	0	0	0	0	0	0	0	1	12.0553	0	0	0	0	0	0	0	0	0	0	0	0
272	O=C(SC1=NC=CN1C)C2=CC=C(O2)C3=CC=CC=C3F	1	0	0	0	0	0	0	0	0	1	0	0	0	0	1	0	0	1	16.1797	1	0	0	0	0	0	0	0	0	0	0	0
273	O=C(/C=C/C1=CC=C(Cl)C=C1)C2=CC3=CC=CC=C3OC2=O	1	0	0	0	0	0	0	0	0	0	0	0	0	0	0	0	0	1	24.0684	1	0	0	0	0	0	0	0	0	0	0	0
274	O=C(C1=CC=CC(N2)=C1OC2=O)/C=C/C3=CC=C(O)C(O)=C3	1	0	0	0	0	0	0	1	0	0	0	0	0	0	0	0	0	0	25.9098	1	0	0	0	0	0	0	0	0	0	0	0
275	BrC(C=C1)=CC=C1CNC2=CC(C3=NC4=CC=CC=C4N3)=CC=C2	1	0	0	0	0	0	0	0	0	0	0	0	0	0	0	0	0	1	8.03852	0	0	0	0	0	0	0	0	0	0	0	1
276	IC1=C(C2=C(C(Cl)=C1)C=CC=N2)OCC(C3=C(Cl)C=C(Cl)C=C3)=O	1	0	1	1	0	0	0	0	0	0	0	0	0	1	1	1	0	0	16.6766	1	0	0	0	0	0	0	0	0	0	0	0
277	ClC1=C(Cl)C=CC(C2=NN=C(/N=C(CSC3=NC4=C(C5=CC=CC=C5N4)N=N3)\C6=CC=C(C)C=C6)S2)=C1	1	0	0	0	0	0	0	0	0	0	0	0	0	0	0	0	0	1	12.8612	1	0	0	0	0	0	0	0	0	0	0	0
278	C12=CC=CC=C1N=CC(C3=CC=CC=C3)=N2	1	0	0	0	0	0	0	0	0	0	0	0	0	0	0	0	0	1	8.978	0	0	0	0	0	0	0	0	0	0	0	0
279	C/C(C1=CC=C([N+]([O-])=O)C=C1)=N/N=C/C2=CC=C(OC)C=C2	1	0	0	0	0	0	0	0	0	0	0	0	0	0	0	0	0	0	10.1671	1	0	0	0	0	0	0	0	0	0	0	0
280	O=C(C1=CC=CC(N2CC=C(C)C)=C1OC2=O)/C=C/C3=CC(F)=C(O)C(F)=C3	1	0	0	0	0	0	0	0	0	0	0	0	0	0	0	0	0	0	24.6914	1	0	0	0	0	0	0	0	0	0	0	0
281	CC1=CC=C(C2=CC(C(F)(F)F)=NN2C3=CC=C(S(NC(C4=CC=C(C)C([N+]([O-])=O)=C4)=O)(=O)=O)C=C3)C=C1	1	0	0	0	0	0	0	0	0	0	0	0	0	0	0	0	0	1	22.5795	1	0	0	0	0	0	0	0	0	0	0	0
282	CC1=CC=C(C2=CC(C(F)(F)F)=NN2C3=CC=C(S(=O)(NC(C4=CC=C(C)C([N+]([O-])=O)=C4)=O)=O)C=C3)C=C1	1	0	0	0	0	0	0	0	0	0	0	0	0	0	0	0	0	1	22.5795	1	0	0	0	0	0	0	0	0	0	0	0
283	ClC1=CC(Cl)=CC=C1C2=NC3=CC=CC=C3N=C2	1	0	0	0	0	0	0	0	0	0	0	0	0	0	0	0	0	1	8.91288	0	0	0	0	0	0	0	0	0	0	0	0
284	OC1=CC=C(/C=C/C(C2=CC=CC(N3CC(OC)=O)=C2OC3=O)=O)C=C1F	1	0	0	0	0	0	0	0	0	0	0	0	0	0	0	0	0	0	35.9519	1	0	0	0	0	0	0	0	0	0	0	0
285	C/C(C1=CC=C([N+]([O-])=O)C=C1)=N/N=C/CCC	1	0	0	0	0	0	0	0	0	0	0	0	0	0	0	0	0	0	10.0569	1	0	0	0	0	0	0	0	0	0	0	0
286	O=[N+](C(C=C1)=CC=C1C2=NC3=CC=CC=C3N=C2)[O-]	1	0	0	0	0	0	0	0	0	0	0	0	0	0	0	0	0	1	18.9867	0	0	0	0	0	0	0	0	0	0	0	0
287	OC1=CC=C(/C=C/C(C2=CC=CC(N3CC(OC)=O)=C2OC3=O)=O)C=C1	1	0	0	0	0	0	0	0	0	0	0	0	0	0	0	0	0	0	35.9681	1	0	0	0	0	0	0	0	0	0	0	0
288	C12=CC=CC=C1N=CC(C3=CC=C(C4=CC=CC=C4)C=C3)=N2	1	0	0	0	0	0	0	0	0	0	0	0	0	0	0	0	0	1	9.161	0	0	0	0	0	0	0	0	0	0	0	0
289	O=C(C1=C(O)C=C(O)C=C1O2)C(O)=C2C3=CC(O)=C(O)C=C3	1	0	0	0	0	0	0	0	0	0	0	0	0	0	0	0	0	0	12.1429	1	0	0	0	0	0	0	0	0	0	0	0
290	ClC1=CC(C2=NC3=CC=CC=C3N=C2)=CC=C1	1	0	0	0	0	0	0	0	0	0	0	0	0	0	0	0	0	1	8.94705	0	0	0	0	0	0	0	0	0	0	0	0
291	C/C(C1=CC=C([N+]([O-])=O)C=C1)=N/N=C/C2=CC=C(OC)C=C2OC	1	0	0	0	0	0	0	0	0	0	0	0	0	0	0	0	0	0	10.208	1	0	0	0	0	0	0	0	0	0	0	0
292	O=C(NC1=CC=CC=C1)CSC2=C(C(OCC)=O)C(C3=CC=CC=C3)=C(C4=CC=CC=C4)N=N2	1	0	0	0	0	0	0	0	0	0	0	0	0	0	0	0	0	1	25.7147	1	0	0	0	0	0	0	0	0	0	0	0
293	O=C(C1=CC=CC(N2CC=C(C)C)=C1OC2=O)/C=C/C3=CC=C(O)C(F)=C3	1	0	0	0	0	0	0	0	0	0	0	0	0	0	0	0	0	0	24.7044	1	0	0	0	0	0	0	0	0	0	0	0
294	CC1=C(C)C=C(N=C(C2=CC=CC=C2)C=N3)C3=C1	1	0	0	0	0	0	0	0	0	0	0	0	0	0	0	0	0	1	9.18189	0	0	0	0	0	0	0	0	0	0	0	0
295	ClC(C(Cl)=C1)=CC=C1C2=NC3=CC=CC=C3N=C2	1	0	0	0	0	0	0	0	0	0	0	0	0	0	0	0	0	1	8.92308	0	0	0	0	0	0	0	0	0	0	0	0
296	CCOC(C1=NC2=C3C=CC=CC3=NN2C(C4=CC=C(Br)C=C4)=C1)=O	1	0	0	0	0	0	0	0	0	0	0	0	0	0	0	0	0	1	16.7644	1	0	0	0	0	0	0	0	0	0	0	0
297	BrC(C=C1)=CC=C1C2=CC(C(OCC)=O)=NC3=C4C=CC=CC4=NN23	1	0	0	0	0	0	0	0	0	0	0	0	0	0	0	0	0	1	16.7644	1	0	0	0	0	0	0	0	0	0	0	0
298	O=C(SC1=NC=CN1C)C2=CC=C(O2)C3=CC=CC(Cl)=C3	1	0	0	0	0	0	0	0	0	1	0	0	0	0	1	0	0	0	16.2695	1	0	0	0	0	0	0	0	0	0	0	0
299	O=C(NC1=CC=CC=C1)N/N=C\C2=CN(C3=CC=C(C)C=C3)N=C2C4=CC=C([N+]([O-])=O)C=C4	1	0	0	0	0	0	0	0	0	0	0	0	0	0	0	0	0	1	22.6317	1	0	0	0	0	0	0	0	0	0	0	0

## Sheet: Table S6
IDNUMBER	activity
S596-2272	1
SB91-1021	1
D011-1779	1
S858-1896	1
S641-0465	1
SA59-2045	1
SD30-0066	1
SA87-0971	1
S596-2243	1
SA64-0636	1
8016-8688	1
SB14-1146	1
SB75-0024	1
SB57-0220	1
SC07-0095	1
SB21-1297	1
SA87-0973	1
S997-1663	1
8018-9759	1
S997-0845	1
S688-0684	1
SB04-0098	1
N060-0120	1
S997-1240	1
S988-0701	1
SC44-0005	1
SA59-0212	1
SB57-0084	1
SA59-2017	1
D011-1504	1
S689-1660	1
SB57-0018	1
8018-8560	1
8017-2614	1
S997-1057	1
S641-0922	1
SB23-0709	1
S671-0315	1
SB57-1331	1
S988-1317	1
SC44-0410	1
Y502-8630	1
SB91-0396	1
Y502-8054	1
SB68-0775	1
SC44-0411	1
Y502-6671	1
S688-3015	1
S858-2047	1
S688-2600	1
Y504-6055	1
3454-1896	1
S688-0601	1
SC96-0825	1
SB04-0165	1
S688-1206	1
S988-0144	1
SB46-0773	1
SC44-0406	1
S968-0608	1
Y502-8279	1
SB49-1047	1
SC77-0773	1
SB75-0020	1
6930-0098	1
Y500-4767	1
SA87-0282	1
SB27-0010	1
T502-1854	1
T622-0379	1
S997-1113	1
S329-1785	1
S671-0339	1
SB73-0796	1
Y500-2013	1
Y504-5784	1
S808-0502	1
SC18-0334	1
SA49-0485	1
SA87-0961	1
T502-0348	1
S724-1996	1
S641-0474	1
S700-0288	1
SA87-0931	1
SB14-0822	1
SA04-1156	1
8016-7962	1
SA87-0289	1
SA63-1051	1
SA85-1267	1
SC12-0685	1
SD67-0304	1
C428-0022	1
D668-0352	1
Y504-8817	1
SB27-0005	1
SA59-1998	1
SB57-0221	1
S993-0690	1
S063-0011	1
SA49-1541	1
SB16-0969	1
S984-1611	1
SA52-0603	1
Y502-9050	1
SA68-0901	1
S994-0064	1
SA87-1008	1
SB75-1047	1
SC77-0826	1
SB15-0729	1
8012-7014	1
SA64-0642	1
S688-2918	1
CM4182-2369	1
Y500-1406	1
Y500-3412	1
S640-0227	1
S940-0183	1
L676-0427	1
SC44-0140	1
SB03-0136	1
S974-2058	1
Y503-1393	1
SB14-0783	1
S985-0394	1
SC20-0004	1
SB11-0622	1
Y502-9051	1
SA59-0203	1
S997-1120	1
SB75-0033	1
SB04-0089	1
SC44-0135	1
SB23-0978	1
D011-1750	1
8017-6804	1
7825-0650	1
SA68-0425	1
S836-2467	1
S988-0106	1
Y502-9410	1
SB92-0269	1
SB23-1193	1
SB36-1465	1
Y502-9507	1
SA22-0961	1
P904-1338	1
S997-0715	1
SC43-0343	1
SB70-0923	1
T502-1883	1
8017-4432	1
SC77-0792	1
SA49-0392	1
Y500-2164	1
S740-0749	1
SB14-1259	1
SB91-0157	1
4355-0003	1
S689-1662	1
5772-0008	1
8019-0497	1
SC04-0101	1
8016-3291	1
S688-2611	1
S990-0518	1
S808-0345	1
S329-1886	1
SC73-0289	1
S968-0543	1
S230-0796	1
SC10-0095	1
S699-1114	1
S858-1895	1
SB04-0137	1
3454-1818	1
SB49-0817	1
S511-1816	1
SB48-0100	1
S988-0172	1
SD08-0503	1
SB48-0202	1
CM2642-1157	1
S740-0247	1
SC44-0340	1
SB59-0190	1
SA85-0653	1
SC12-0404	1
T502-1536	1
S808-0740	1
SB93-0442	1
SB48-0299	1
SB57-1512	1
S996-0241	1
S988-0179	1
SB92-0193	1
S997-0646	1
S808-0263	1
S827-4269	1
SA87-0556	1
SB15-1170	1
SA49-0483	1
SB59-0369	1
SA18-0155	1
SA01-0278	1
SC43-0256	1
S900-0092	1
S399-1511	1
SA68-1006	1
S688-2526	1
SA43-0838	1
SC97-0081	1
S063-0176	1
S640-0452	1
S794-0291	1
SB27-0049	1
T502-2065	1
S997-1415	1
S974-0309	1
S858-1683	1
Y502-5759	1
SC03-0869	1
SA68-0948	1
8018-7427	1
SB40-0430	1
S698-2211	1
S996-0221	1
SC12-0597	1
SC40-0935	1
SB39-0413	1
8017-9295	1
SB23-1189	1
S997-0707	1
S808-0739	1
SC73-0284	1
S858-1687	1
SA49-1352	1
8014-1098	1
E135-1049	1
SA49-0387	1
D011-1761	1
SA63-1007	1
S959-1018	1
Y040-6534	1
SC73-0120	1
Y502-7914	1
SB23-0757	1
8019-9793	1
SA68-0662	1
Y041-8188	1
Y500-2613	1
SA87-0569	1
SB21-1330	1
SB15-1019	1
SA57-0037	1
Y502-5003	1
SC45-0108	1
S858-1894	1
SB66-0638	1
Y502-5119	1
S997-0674	1
SB48-0367	1
SC45-0658	1
SC42-0168	1
Y600-4535	1
SC44-0339	1
SB03-0469	1
S988-0422	1
Y041-8979	1
Y042-7166	1
T744-0124	1
S823-6938	1
Y500-2422	1
Y500-3211	1
SA99-0446	1
SC02-0695	1
S997-0323	1
SA87-0926	1
S984-1547	1
SB73-0844	1
SB14-0808	1
SB49-1052	1
SC15-0458	1
Y500-2885	1
S984-1459	1
S688-2496	1
Y020-3288	1
8014-1448	1
SC12-0489	1
S511-0967	1
S808-0481	1
SB94-0294	1
S510-1165	1
SC44-0054	1
SB48-0877	1
8019-7757	1
SA23-1380	1
S932-2177	1
SB27-0061	1
4200-0002	1
S974-4851	1
S987-0738	1
SB66-0617	1
SA57-0414	1
Y044-4746	1
SA18-0611	1
D531-0671	1
S632-5011	1
SB57-0363	1
S858-1564	1
SC12-0375	1
SC72-0337	1
S671-0357	1
SB40-0403	1
S968-0555	1
SA57-0211	1
SC44-0281	1
Y502-5469	1
S688-0702	1
S988-0399	1
Y500-1261	1
Y500-2157	1
SA59-0269	1
S997-0386	1
SA87-1082	1
Y503-1534	1
SB21-0906	1
SA49-0390	1
SC18-0253	1
SA49-1292	1
S984-0822	1
SB59-0531	1
S296-4452	1
SA85-0513	1
SA59-0222	1
SD68-0342	1
SB92-0194	1
S724-1524	1
1762-0107	1
SB75-0278	1
SB15-0956	1
S671-0310	1
SC42-0085	1
T978-1875	1
Y502-8883	1
S688-0072	1
S397-0795	1
G416-0360	1
S997-1242	1
S329-4600	1
SA45-1089	1
S968-0549	1
E135-1081	1
SA87-0933	1
Y504-9498	1
SB23-0950	1
S997-1146	1
SC10-1090	1
1225-0485	1
8004-6593	1
8006-3963	1
Y500-3391	1
Y501-9909	1
S757-0129	1
SC45-0316	1
G628-0290	1
Y500-1244	1
SA93-0660	1
SC44-0287	1
S694-2153	1
SB48-0324	1
Y502-3880	1
S996-0297	1
SA59-1781	1
SB33-0053	1
S990-0426	1
SB75-1119	1
SA63-1061	1
S858-1579	1
SB15-0094	1
SD07-0544	1
T808-2726	1
SB04-0279	1
SA93-0631	1
SA59-1955	1
SC96-0806	1
SC16-0167	1
S689-1663	1
T648-0286	1
SA18-0533	1
SB03-0231	1
SC89-0296	1
S724-1539	1
S808-0399	1
SB75-0178	1
SB03-0545	1
SA21-0010	1
S431-0154	1
S636-0528	1
SA59-0236	1
G830-0923	1
S616-4349	1
SB48-0124	1
S835-4697	1
SD02-1442	1
SB71-0362	1
S596-2366	1
S596-2070	1
S056-0287	1
S687-0062	1
S868-0437	1
SB92-0215	1
SA46-0305	1
S632-0687	1
SA68-0310	1
SA59-0549	1
S399-1146	1
SB17-0144	1
4601-0019	1
S423-0816	1
S993-0650	1
SB94-0085	1
Y500-3909	1
S617-0885	1
SB39-0465	1
SB49-1133	1
SC58-0203	1
S997-0659	1
S720-2277	1
SC40-0062	1
8015-0973	1
T787-4674	1
SB14-1198	1
8015-7048	1
SC12-0931	1
SB27-0073	1
SB21-1370	1
T502-2068	1
S639-1724	1
S688-0605	1
8013-1489	1
S733-3179	1
SB14-0103	1
S835-4879	1
S742-0010	1
D291-0084	1
S656-0267	1
S663-0058	1
T648-0101	1
SB77-0952	1
Y502-7210	1
Y502-7844	1
SD60-0105	1
SC42-0679	1
SB20-1361	1
0862-0027	1
S985-0201	1
SA63-0981	1
SC44-0416	1
5587-0201	1
SB14-1024	1
P396-0836	1
F248-0070	1
Y300-1776	1
Y504-9196	1
SB27-0058	1
SC77-1172	1
S836-0479	1
S591-0829	1
Y502-9408	1
SB73-0885	1
S582-0342	1
S990-0536	1
S990-0651	1
SA69-0949	1
SB57-1506	1
S858-1587	1
SA59-0408	1
SA46-0300	1
5829-9086	1
SB36-0775	1
S616-2194	1
SC45-0387	1
SC96-0832	1
Y204-1862	1
8016-5373	1
S724-1401	1
SC45-0635	1
8019-5017	1
S968-0790	1
Y504-8021	1
SC44-0137	1
SB30-0117	1
D011-1452	1
SA85-0567	1
S790-0275	1
SB15-1115	1
4602-0011	1
SA23-1368	1
Y503-3418	1
7780-0037	1
S808-0644	1
S724-0157	1
S687-0060	1
SD48-0146	1
S988-0408	1
8016-3403	1
SB17-0170	1
S663-0247	1
SC66-0167	1
SB48-0368	1
Y503-1536	1
Y500-4655	1
Y503-1739	1
S984-1094	1
S591-1293	1
SC42-0663	1
8012-7118	1
SB14-1028	1
SC66-0122	1
SB73-1013	1
D034-0140	1
SB92-1069	1
S836-4957	1
8016-0728	1
Y500-4153	1
S636-1011	1
S984-0846	1
S248-3746	1
SB73-0805	1
Y050-2531	1
S996-0245	1
SB40-0444	1
SA63-0795	1
SA68-0875	1
SB48-0170	1
Y500-2632	1
SB14-0979	1
SC42-0642	1
SD24-0157	1
SA57-0422	1
S688-0849	1
S700-0155	1
SC77-0724	1
SB14-1005	1
S997-0918	1
SB59-0454	1
Y300-0228	1
S959-1394	1
SB30-0895	1
SC60-0762	1
SA49-0098	1
SB20-0123	1
8008-3571	1
S720-0210	1
Y500-7619	1
SB23-0507	1
Y041-2922	1
S751-0982	1
SC40-0982	1
SB91-0386	1
T978-1981	1
P120-0019	1
Y500-1965	1
SB21-1554	1
Y041-5577	1
Y502-9768	1
T990-2524	1
8020-8206	1
S511-0156	1
8014-1864	1
S663-0261	1
P032-2789	1
SB57-0243	1
SB15-0116	1
F994-0098	1
T502-2060	1
SC72-1722	1
SC77-0749	1
SA49-0466	1
SB17-0923	1
SD08-0544	1
S725-1781	1
Y502-8693	1
Y502-4519	1
SB23-0876	1
Y500-6980	1
S823-4457	1
S511-1515	1
F248-0080	1
Y050-2082	1
SC43-0487	1
SA99-0062	1
SC66-0069	1
SB96-0090	1
S997-0774	1
S959-1095	1
SA57-0368	1
SB49-1045	1
S511-2684	1
SB95-1318	1
SC42-0005	1
S733-1357	1
Y500-1590	1
Y505-2281	1
SC12-0671	1
SC89-0383	1
SB14-1175	1
SB14-1119	1
SB49-0812	1
SC44-0252	1
S898-0930	1
S836-2318	1
SC65-0702	1
S699-1236	1
S740-0930	1
SC12-0625	1
G307-0151	1
SC15-0421	1
S858-2014	1
S993-0667	1
S649-1321	1
SB21-0966	1
Y205-1628	1
Y500-3965	1
SB20-1407	1
SA52-0574	1
SA59-0919	1
SA01-0254	1
SC42-0630	1
S974-1237	1
S397-0763	1
S649-1400	1
Y042-5730	1
SA47-0467	1
8015-8957	1
D715-2820	1
SA59-0241	1
8017-5431	1
SA50-0227	1
SB91-0542	1
SA23-1359	1
S825-1218	1
Y501-8292	1
SC12-0368	1
SA49-0348	1
SD07-0116	1
S997-0836	1
S729-0249	1
4055-0069	1
S342-0900	1
S689-1960	1
N094-0027	1
8003-0196	1
S696-1309	1
Y502-9693	1
Y503-1740	1
Y020-8507	1
SD56-0134	1
Y500-2733	1
K844-1165	1
Y504-9144	1
SB21-1248	1
8018-3107	1
S511-0283	1
Y502-6908	1
S725-0381	1
SA93-0846	1
S596-2214	1
S543-0213	1
SC66-0131	1
S836-2569	1
S959-1194	1
N108-0007	1
8005-4866	1
Y502-9052	1
T865-3365	1
C700-1188	1
SA59-1967	1
S924-0052	1
SC43-0246	1
SC02-0656	1
Y200-1373	1
S985-0353	1
Y504-5793	1
G894-0302	1
SB75-0921	1
SC07-0151	1
K786-5577	1
S724-3059	1
SC06-0070	1
S996-0223	1
S733-1391	1
S988-1049	1
Y300-1951	1
Y502-9056	1
Y502-0261	1
S688-2465	1
SA57-0101	1
S968-0787	1
Y500-6986	1
SA85-1246	1
SB91-0059	1
Y503-1744	1
F065-3603	1
S649-0865	1
SB92-1326	1
SC67-1379	1
SB48-0123	1
S591-0856	1
8010-9945	1
SB11-0577	1
SB48-0880	1
Y044-2429	1
S543-0782	1
S639-0806	1
SA24-1562	1
SB20-1402	1
SC42-0069	1
P391-0120	1
SD68-0385	1
Y500-1919	1
Y501-9900	1
SB03-0609	1
SA87-0700	1
S617-0229	1
SB40-0641	1
SB91-0431	1
SB95-1365	1
SC96-1401	1
SB06-0035	1
Y501-5880	1
SB47-0958	1
P055-2242B	1
Y500-2198	1
8016-6988	1
SB75-1088	1
Y500-1977	1
S636-0510	1
S836-1807	1
SC97-0075	1
S854-0332	1
Y502-5111	1
SA24-1550	1
8015-3306	1
SD67-0498	1
S997-0753	1
SA70-0475	1
G940-0477	1
SB14-0130	1
T502-1863	1
SB95-1260	1
S997-1753	1
8006-8588	1
SB21-1322	1
T648-0351	1
8018-2390	1
Y504-6056	1
S329-4658	1
SA85-0346	1
Y502-3709	1
Y043-1884	1
S616-2189	1
S757-0042	1
8010-7935	1
Y504-5966	1
S823-1550	1
SC44-0345	1
S984-0463	1
SD67-0284	1
Y042-1126	1
8008-4877	1
S996-0218	1
SB18-0214	1
SC12-1050	1
T648-0011	1
SA23-1085	1
S915-0016	1
SD61-0692	1
SB52-0006	1
Y500-0390	1
SA68-0277	1
SA49-0395	1
SA63-1026	1
SB20-1391	1
S858-1289	1
S836-2277	1
SA18-0557	1
S649-0935	1
Y503-3632	1
S976-1463	1
Y205-6007	1
S615-0765	1
SC96-0267	1
SB16-0977	1
Y203-3324	1
S974-2284	1
S984-1615	1
SA93-0863	1
T500-2008	1
SB49-1125	1
SC13-0527	1
SC07-0172	1
Y502-5385	1
Y505-4109	1
Y502-9704	1
SA59-0178	1
SC77-1174	1
Y203-9331	1
S617-0215	1
SB36-1464	1
Y502-7989	1
SA59-0421	1
Y504-6145	1
SB49-1085	1
S990-0610	1
Y500-2350	1
SC04-0967	1
SB03-0172	1
SB24-0307	1
Y500-3076	1
S671-0382	1
C278-0026	1
S915-0110	1
SB23-0906	1
S421-1325	1
8007-0159	1
Y500-7004	1
SB14-1025	1
S959-1022	1
S596-2079	1
S823-4047	1
SC89-0325	1
SC43-0083	1
Y504-9185	1
SD08-0909	1
SB39-0479	1
SC44-0218	1
S555-1186	1
S629-1574	1
S984-1273	1
SB16-0989	1
S975-0323	1
8017-9753	1
S700-0585	1
E135-1095	1
SB92-1210	1
S688-2843	1
SA46-0622	1
SB21-1228	1
K786-9314	1
8020-0367	1
SC10-0182	1
SC07-0636	1
SA53-0562	1
S762-0432	1
S688-2523	1
S976-1682	1
SC12-0413	1
SA49-0140	1
SB24-0231	1
SA24-1197	1
F248-0133	1
Y044-4651	1
ZC47-0040	1
S959-3446	1
S329-4590	1
Y501-5133	1
S431-0340	1
SA46-0255	1
SB15-1017	1
Y500-1859	1
Y042-7110	1
SB76-0515	1
Y502-5403	1
S656-0019	1
S543-0817	1
SC18-0022	1
8016-4648	1
D531-0411	1
S823-0768	1
SB71-0042	1
SD07-0109	1
Y502-5448	1
S997-1329	1
S836-2645	1
S836-2974	1
SA63-1307	1
SB15-0915	1
S855-0456	1
SB24-0037	1
Y502-9152	1
SA04-0255	1
SC89-0307	1
SA59-0547	1
SA59-1966	1
CM2408-3887	1
P574-4786	1
J501-0075	1
S926-3052	1
F489-0124	1
SA46-0244	1
Y504-6071	1
S823-3308	1
SC12-0468	1
8015-7491	1
S689-0528	1
SA02-1293	1
SB14-0011	1
Y501-0025	1
SB92-1174	1
D668-0328	1
K786-9777	1
SB95-0796	1
S963-2543	1
K261-2044	1
SB04-0498	1
SB15-0574	1
SA87-0935	1
SA45-0058	1
T865-3325	1
3594-1275	1
8006-4461	1
T502-1881	1
SB95-1201	1
SA63-1152	1
SA96-1478	1
Y050-3154	1
S699-0190	1
Y500-3864	1
S700-0091	1
F513-0319	1
F500-0085	1
8004-9481	1
S700-0655	1
SA93-0974	1
SB49-0776	1
F429-0106	1
Y500-7005	1
S830-2744	1
S570-0281	1
SC43-0009	1
Y504-6454	1
Y502-9021	1
SB92-0214	1
S431-0097	1
Y041-7405	1
D257-0685	1
S974-2561	1
SA85-0001	1
G330-0154	1
Y044-4658	1
SB15-1100	1
SB15-1113	1
SA59-1842	1
SC12-0724	1
S700-0983	1
S836-4971	1
J098-0044	1
T167-0881	1
Y504-9186	1
7680-1825	1
S993-0948	1
S990-0558	1
S985-0360	1
S720-0574	1
SB03-0400	1
S431-1243	1
SA24-1091	1
Y500-1492	1
Y502-9691	1
S984-0167	1
S986-0376	1
SB14-1282	1
SB04-0243	1
Y041-4941	1
Y043-7336	1
Y042-7880	1
S836-4066	1
Y502-0177	1
S988-0658	1
SB14-0891	1
SB14-0932	1
Y503-1482	1
S932-2688	1
T622-0152	1
S698-2307	1
S632-5330	1
SC12-0975	1
SB03-0348	1
SA85-1085	1
SB14-1195	1
E157-1031	1
SB48-0936	1
S997-0908	1
P708-0239	1
Y500-1661	1
S963-3922	1
D011-1572	1
Y600-4489	1
SA87-0912	1
T648-0355	1
Y502-4584	1
S963-0139	1
S698-2489	1
E646-3836	1
SA59-1953	1
SA23-1342	1
SD74-0267	1
Y500-1967	1
Y300-3712	1
Y502-0517	1
S988-0687	1
SC96-0847	1
SB21-1247	1
Y500-6979	1
Y500-6981	1
SC11-0440	1
Z236-0325	1
S858-1536	1
Y043-0895	1
S511-1398	1
S688-0848	1
SB23-0523	1
SC42-0049	1
SA05-0871	1
S835-2161	1
S810-0229	1
P169-1421	1
S248-3803	1
Y030-1266	1
E613-1056	1
Y300-1721	1
S727-1056	1
S926-1927	1
S663-0101	1
L470-1164	1
Y502-1667	1
S740-0983	1
Y040-4541	1
S932-2602	1
Y501-7198	1
S720-0229	1
S431-0477	1
E943-0073	1
SC10-0200	1
SC10-0928	1
S996-0305	1
SD07-0140	1
SA99-0142	1
S725-1157	1
SA87-0957	1
SC72-1648	1
SA85-0011	1
SB23-0909	1
S632-6209	1
S988-0688	1
Y504-9286	1
E135-1185	1
Y206-2789	1
SC45-0733	1
SC06-0300	1
S924-0101	1
SC02-0636	1
SA59-1913	1
SD67-0204	1
D750-0341	1
Y044-5440	1
SC44-0080	1
SC11-1092	1
SB14-0029	1
SB17-0971	1
SA21-1184	1
S431-0485	1
SB91-1523	1
SC44-0202	1
SD03-0108	1
Y042-1542	1
G070-0651	1
S757-0058	1
SA68-1053	1
SB20-0181	1
S808-0409	1
S636-1042	1
8012-2249	1
Y502-5044	1
SB91-0423	1
SC89-0175	1
Y504-9637	1
8018-9867	1
S808-0689	1
8009-8764	1
8016-9135	1
SB23-1292	1
N060-0118	1
SC96-1463	1
8018-1523	1
Y502-2904	1
SB04-0211	1
SC72-0396	1
S827-4953	1
SB23-0900	1
SC43-0690	1
S640-2923	1
Y300-2178	1
Y505-2939	1
SC04-0071	1
SA87-0568	1
7684-5515	1
SA68-1041	1
Y031-0612	1
S688-2612	1
SC19-0723	1
P899-0304	1
8016-1026	1
S808-0655	1
S808-0338	1
SB49-0830	1
Y206-6051	1
SC42-0172	1
SA18-1089	1
SA18-1102	1
S617-0022	1
SA57-0322	1
Y501-2586	1
Y501-3847	1
SA59-0432	1
SC17-0095	1
S543-0334	1
8013-2895	1
G205-0670	1
8008-1548	1
Y206-6415	1
G225-0054	1
SB75-1288	1
8017-1253	1
S329-0134	1
D340-0273	1
8001-5614	1
SB57-0332	1
8014-9161	1
SB75-0220	1
Y504-8469	1
S988-0626	1
SC44-0330	1
F640-0442	1
SA49-0380	1
G370-0141	1
Y300-3967	1
S976-0578	1
SD24-0282	1
C094-2041	1
S423-0766	1
S511-2629	1
S794-0295	1
S431-0146	1
SA49-1088	1
S671-0388	1
8010-9944	1
SA99-0445	1
Y501-9907	1
S835-4044	1
S823-4177	1
S808-0750	1
SB14-1093	1
8016-9627	1
S808-0221	1
SA20-1339	1
SA57-0115	1
8016-6977	1
L628-0109	1
5513-0102	1
S063-0173	1
SC03-0825	1
SA63-1121	1
T500-1993	1
4055-0071	1
C692-0446	1
S397-0072	1
V023-5061	1
SB14-1050	1
G937-2857	1
S827-1425	1
Y500-6985	1
Y500-6987	1
SB57-1301	1
T866-2183	1
S692-2071	1
S988-0702	1
7173-0021	1
SA87-0578	1
SB14-1053	1
SA23-1357	1
S742-0116	1
SD61-0353	1
SC20-0003	1
8018-0935	1
E591-0971	1
E135-1014	1
S858-2409	1
S428-0481	1
S968-0545	1
S617-0483	1
S997-0863	1
CM2432-1737	1
SB21-1487	1
S727-1057	1
SA22-0947	1
SB39-0877	1
SB48-0317	1
F421-0050	1
S240-1073	1
S823-1375	1
C887-0146	1
SC15-0381	1
P857-0974	1
D314-0019	1
SB30-0035	1
S721-1598	1
S649-1334	1
T622-0525	1
SD67-0639	1
SB48-0297	1
8017-3451	1
S431-0155	1
Y504-5932	1
Y206-6421	1
S689-0525	1
Y504-5794	1
S988-0683	1
8018-0666	1
S808-0357	1
SB14-0142	1
SA87-0111	1
S342-1102	1
K063-0028	1
SA72-0448	1
SA87-0723	1
P666-1323	1
S827-3252	1
SC70-0608	1
Y500-4953	1
SA57-0028	1
Y500-1270	1
SA89-0256	1
Y500-1503	1
SC43-0444	1
Y041-6888	1
S984-0860	1
S740-0670	1
T648-0311	1
SC42-0142	1
SB57-0256	1
S596-2230	1
Y502-4576	1
SB77-0139	1
7680-1249	1
T502-1767	1
SA18-1091	1
SB16-0909	1
Y502-5439	1
S639-8980	1
Y204-0665	1
S836-4693	1
SA59-0188	1
S727-2310	1
P392-3394	1
SC89-0245	1
S829-1754	1
S632-4161	1
S431-0886	1
SA87-0906	1
S997-0350	1
S968-0542	1
SC96-0866	1
S694-0689	1
8020-4150	1
SB15-1189	1
Y020-0153	1
S649-1346	1
S698-0320	1
SB46-0794	1
SB04-0249	1
SB15-1185	1
SC13-0543	1
SB17-0116	1
S567-0399	1
Y502-9941	1
8018-8274	1
S997-0855	1
8007-4182	1
Y500-2414	1
SB95-0196	1
S898-0808	1
SB04-0401	1
Y502-8890	1
SA57-0208	1
S740-1303	1
SD07-0597	1
C301-3465	1
S985-0172	1
Y502-5005	1
Y500-4150	1
8018-2395	1
Y501-3090	1
SA85-0907	1
Y501-9484	1
SA59-1786	1
SD62-0121	1
Y500-3359	1
SA87-0115	1
8016-7641	1
SB27-0064	1
Y041-7122	1
S987-0253	1
Y504-9197	1
S529-0316	1
4911-0034	1
Y500-5463	1
SB24-0479	1
S854-0524	1
S836-2315	1
8017-7505	1
S997-0637	1
S997-1044	1
8019-5308	1
S639-0877	1
SB21-1534	1
S963-0098	1
8014-2731	1
S836-2592	1
Y503-4195	1
SA46-1550	1
S932-1670	1
SC01-0188	1
D133-0048	1
SB14-0997	1
S997-0614	1
S808-0706	1
S431-0721	1
4449-1209	1
SB03-0180	1
S582-0351	1
Y500-9944	1
8017-1521	1
Y500-1795	1
Y500-1974	1
Y500-3216	1
SA59-0204	1
S331-0350	1
SB23-0988	1
SA87-0550	1
C197-0237	1
8017-7125	1
S740-1226	1
Y020-4859	1
T482-1754	1
Y300-0954	1
T161-0136	1
T161-0137	1
SB96-0184	1
SB39-0394	1
S698-2132	1
1778-1704	1
Y504-5696	1
Y504-6192	1
SC03-0431	1
Y042-1194	1
Y504-8301	1
SC96-1341	1
Y020-1453	1
Y502-9944	1
SC72-0177	1
S975-0326	1
S687-1438	1
8011-7228	1
Y031-1357	1
SA57-0243	1
SA23-1199	1
SD69-0509	1
S824-2876	1
K786-2578	1
Y502-0579	1
SB46-0863	1
Y500-1239	1
SA85-0571	1
Y500-2942	1
T651-0118	1
SB59-0108	1
D011-1714	1
SA59-0660	1
SD68-0021	1
SC42-0146	1
S511-2685	1
SA87-0631	1
Y500-1679	1
Y500-2381	1
Y500-6068	1
S617-0573	1
Y205-1985	1
S667-0321	1
SA99-1585	1
SB04-0237	1
S694-1787	1
S649-1332	1
SA24-1733	1
8018-8435	1
SB71-0678	1
SB48-0087	1
SB48-0111	1
Y206-5415	1
T808-2230	1
H027-5011C	1
Y503-1228	1
S836-1324	1
Y041-6849	1
S985-0157	1
S823-0273	1
SB14-1084	1
Y044-5455	1
K786-7179	1
F421-0112	1
Y031-6623	1
Y043-5421	1
SA59-0664	1
Y503-4194	1
SB21-0319	1
Y205-0757	1
8017-0856	1
Y044-6462	1
S979-0266	1
S740-1332	1
SB21-1293	1
SB92-0167	1
S986-0431	1
C862-0172	1
S826-1451	1
Y500-3232	1
S596-2056	1
S981-0318	1
8018-6461	1
S858-1881	1
S926-7768	1
Y050-0522	1
Y050-3068	1
S932-7551	1
G729-0054	1
P431-0039	1
SB36-0746	1
E559-0142	1
Y031-1572	1
M952-0114	1
SD03-0117	1
T687-0625	1
SC12-0941	1
SC58-0240	1
SB04-0431	1
4476-0564	1
Y204-2040	1
SA49-0172	1
SC02-0030	1
S963-2854	1
SD15-0417	1
SC42-0220	1
Y502-5377	1
SB14-1059	1
SB14-0004	1
S727-0720	1
S618-0651	1
SB57-1543	1
SB03-0584	1
Y504-9284	1
SA13-0004	1
E135-1166	1
Y043-7291	1
SA52-0650	1
S617-0952	1
Y502-3728	1
Y500-4167	1
Y502-6668	1
SA49-1488	1
SC73-0399	1
Y500-4739	1
Y502-5273	1
S997-1645	1
C278-0040	1
SB57-0081	1
Y500-2025	1
Y500-2070	1
Y500-2601	1
Y500-3066	1
8015-5665	1
SB15-0613	1
SA23-1484	1
8011-6074	1
S511-0262	1
S649-1327	1
Y503-4235	1
Y503-3666	1
T622-0400	1
SD48-0595	1
SC72-0125	1
SB94-0248	1
SC96-0803	1
S846-0026	1
J500-0293	1
Y500-1500	1
SB21-1472	1
Y504-9277	1
S988-0637	1
S963-3698	1
S963-3750	1
S829-2188	1
SC45-0751	1
L653-0573	1
2036-1492	1
3347-3630	1
Y500-6978	1
S823-1509	1
M605-0067	1
SD07-0685	1
S858-1107	1
1890-0360	1
8014-2372	1
S836-3785	1
8010-2273	1
SB73-0820	1
SC11-1121	1
Y043-4865	1
Y044-4461	1
Y050-3169	1
P120-0168	1
SB95-0278	1
SB24-0423	1
SA04-0278	1
T502-2062	1
S596-2259	1
P041-1529	1
Y300-2062	1
1762-0294	1
Y044-5442	1
SA92-0220	1
E515-0162	1
S823-1516	1
Y502-3228	1
Y502-5774	1
E157-0994	1
SB16-0962	1
SB48-0161	1
S724-2112	1
Y502-0001	1
S632-4959	1
8015-8358	1
S230-0791	1
Y044-1144	1
Y502-8971	1
SB14-1256	1
S986-0436	1
G628-0222	1
S688-2287	1
4530-6994	1
S692-2103	1
Y300-3544	1
8017-3702	1
S329-2190	1
F387-1471	1
SD15-0414	1
SB14-1154	1
Y500-7116	1
S997-1159	1
Y500-1432	1
Y500-1673	1
Y500-4697	1
Y500-4699	1
Y206-5606	1
S056-0328	1
Y502-7798	1
Y504-5788	1
3454-1894	1
Y030-5138	1
SB21-0980	1
M032-0145	1
Y502-3729	1
F639-0174	1
S211-0944	1
6423-5877	1
S543-0333	1
S924-0293	1
Y300-1832	1
Y500-4746	1
E135-0972	1
SB30-0052	1
SD68-0008	1
S963-3472	1
Y500-6173	1
SA59-1738	1
5556-0005	1
SC39-0176	1
Y500-2028	1
SB39-0421	1
SB03-0033	1
SC66-0177	1
S975-0686	1
J500-0406	1
S988-0164	1
SA01-0272	1
SB03-0286	1
S727-0293	1
S721-1544	1
8755-0116	1
S382-1369	1
SC13-0128	1
SC96-0888	1
S543-0588	1
SB71-0207	1
SA23-1350	1
8016-9531	1
8016-9265	1
S397-0765	1
SC72-2289	1
SA57-0505	1
SA18-0230	1
SA24-1887	1
SB92-1135	1
S698-2220	1
G938-0883	1
8011-4999	1
Y502-8694	1
Y040-6843	1
G580-0011	1
E135-0375	1
E135-0467	1
SC74-1422	1
S699-0673	1
SA87-1000	1
S721-1632	1
S827-1234	1
SC97-0880	1
G856-6712	1
Y502-6832	1
SB15-1195	1
L294-0013	1
G070-1366	1
C927-0012	1
8017-1534	1
SA49-0129	1
S762-0009	1
8011-0530	1
S689-0576	1
SA63-0802	1
Y030-6378	1
S617-0711	1
Y504-8325	1
SC65-0723	1
S985-0362	1
S984-0868	1
SA64-0591	1
SC42-0610	1
Y501-7758	1
3331-0073	1
Y501-7148	1
8020-5330	1
8020-5331	1
SB03-0441	1
S431-0062	1
S431-0115	1
Y501-3118	1
SC44-0350	1
S899-0037	1
Y203-8764	1
S740-0143	1
S836-2940	1
Y502-5479	1
S924-0240	1
S826-3706	1
SC10-0342	1
SA46-0564	1
S687-2150	1
CM2944-3362	1
C094-2066	1
SC72-0871	1
Y504-5919	1
Y504-5931	1
Y501-7878	1
T808-2713	1
Y502-4398	1
SC11-1158	1
S667-0379	1
8020-8492	1
SA92-0448	1
SB46-0841	1
SB11-0631	1
Y502-7915	1
S399-1657	1
Y207-4638	1
SC72-0186	1
SA59-0315	1
Y502-5341	1
S342-0933	1
C278-0044	1
SC89-0209	1
S997-1223	1
S511-2618	1
Y042-7059	1
SA01-0242	1
E717-0425	1
L447-0196	1
3966-4558	1
D011-1703	1
S698-2254	1
S836-2116	1
Y500-2924	1
SB20-0113	1
S974-2566	1
S742-0052	1
S836-3818	1
S051-0114	1
SC60-0711	1
S825-1792	1
Y505-0941	1
SA99-0063	1
D386-0074	1
S688-2472	1
SB42-1168	1
SB21-1163	1
SD61-0630	1
SC39-0162	1
SC89-0204	1
S248-3745	1
G416-0316	1
SB04-0479	1
S974-0108	1
S330-0300	1
SA01-0271	1
SB30-0109	1
S984-0821	1
8013-5714	1
Y501-8301	1
6623-1943	1
SB77-0675	1
Y501-7880	1
S688-1016	1
8017-3671	1
V029-1888	1
8009-2688	1
S984-0437	1
P658-0699	1
P708-0248	1
SD62-0068	1
SD01-0179	1
SA49-1516	1
SC88-0871	1
SA70-0333	1
Y043-3433	1
T955-1048	1
E135-0533	1
S963-2897	1
S858-1714	1
SC01-0235	1
S997-0641	1
S663-0077	1
Y502-8192	1
S688-2521	1
SB36-0732	1
SC72-0678	1
Y020-3326	1
Y500-6813	1
SA01-0218	1
N107-0176	1
Y041-1097	1
SA45-0840	1
S985-0356	1
SA05-0905	1
S826-6154	1
S727-2294	1
8008-2147	1
S997-0728	1
SA59-0339	1
SB91-0521	1
F919-0091	1
S830-0492	1
M410-0228	1
SC65-0922	1
SC04-0016	1
SC43-0737	1
S997-1675	1
SA59-0362	1
SC01-0066	1
SA01-0275	1
8017-5804	1
SB48-0200	1
S808-0335	1
Y502-4393	1
SA49-0449	1
D356-2441	1
SA18-0194	1
SA21-0361	1
S984-1330	1
Y502-5015	1
S762-0694	1
S751-1238	1
S826-4913	1
SA59-0215	1
SA92-0211	1
SB36-0185	1
S854-0370	1
Y500-7229	1
D668-0090	1
SA69-1006	1
Y032-3430	1
SA59-0537	1
Y050-3047	1
G892-0118	1
Y044-5005	1
S727-2291	1
S529-0660	1
SD01-0004	1
G070-0650	1
T502-1301	1
S963-0316	1
S988-0137	1
SB58-0323	1
8016-7940	1
Y043-3403	1
SA87-0967	1
S399-2071	1
S974-2657	1
SA49-0339	1
CM4729-1468	1
S692-2060	1
Y502-9774	1
Y030-8490	1
L507-0912	1
SA45-0850	1
G416-0337	1
S640-0922	1
S823-4120	1
S823-4178	1
S740-0711	1
8018-4066	1
SC66-0066	1
SB49-0891	1
S827-4240	1
SB99-0355	1
5697-0243	1
Y502-9047	1
SC42-0010	1
8012-9348	1
S700-0160	1
SB49-0827	1
Y206-4997	1
E245-0251	1
S724-1661	1
S823-4054	1
Y300-2166	1
S397-0477	1
Y504-5897	1
S988-0115	1
Y501-7082	1
SA23-1132	1
E209-1106	1
S984-0893	1
SB57-0212	1
S212-0402	1
S868-0448	1
Y500-7010	1
S616-1328	1
S994-0048	1
Y502-4063	1
G830-0847	1
G830-0934	1
SA68-0021	1
SB92-1288	1
S594-0052	1
Y044-0948	1
8017-5555	1
S997-0626	1
SB14-1027	1
SB14-1127	1
S830-2551	1
Y043-0935	1
CM4370-4099	1
D440-0193	1
SC13-0277	1
SB66-1147	1
Y500-2548	1
SC12-0587	1
Z223-0357	1
T502-2066	1
T502-1820	1
D265-0315	1
SC72-0355	1
Y031-1343	1
S639-3800	1
S976-1040	1
S063-0019	1
SB17-0386	1
Y300-1909	1
S233-1786	1
Y502-5365	1
S223-2346	1
SB36-1318	1
1781-2035	1
SC06-0538	1
S808-0365	1
S829-1573	1
4130-0138	1
S576-0158	1
S858-1882	1
T502-0443	1
T744-0135	1
S975-0329	1
SA59-1746	1
SC89-0266	1
8020-4788	1
SB48-0275	1
7808-0316	1
Y206-6413	1
Y503-1424	1
SB58-0325	1
T482-1752	1
S823-4076	1
SB04-0699	1
S399-0512	1
G395-0790	1
S698-2238	1
D351-0016	1
C527-1657	1
D470-1725	1
V022-6070	1
SB49-0804	1
Y501-5272	1
Y501-8188	1
S830-0506	1
SA70-0580	1
Y502-9696	1
Y507-0758	1
8017-5778	1
D256-0833	1
Y503-1828	1
SB91-0024	1
SA59-0539	1
S511-0716	1
Y502-3222	1
4530-7285	1
Y503-1976	1
Y501-9959	1
P029-0040	1
SC39-0145	1
SA46-0224	1
S995-0387	1
SB49-0831	1
Y504-7870	1
S571-0305	1
Y300-1311	1
8017-5601	1
E199-0079	1
S808-0368	1
SB04-0398	1
Y502-4200	1
SA49-0330	1
SA85-0335	1
Y042-7443	1
SA64-0989	1
E138-1023	1
K844-1163	1
Y502-3707	1
Y502-5405	1
8016-9524	1
S651-1390	1
S737-0073	1
F149-0403	1
SC67-0184	1
SB17-0399	1
S696-1699	1
8015-7050	1
SC72-0187	1
Y502-4774	1
SB15-0088	1
8012-9036	1
S835-2982	1
SA93-0931	1
T502-2059	1
M710-0712	1
Y500-0931	1
SD62-0137	1
Y502-6831	1
Y204-1037	1
S591-0770	1
SA96-0749	1
Y500-4729	1
S233-0661	1
Y206-6023	1
SC11-1293	1
Y032-4478	1
S993-0844	1
Y500-3190	1
[truncated: 92,734 more rows]
